# Supplementary material for: SKping cell cycle regulation: role of ubiquitin ligase SKP2 in hematological malignancies
Source: Front Oncol. 2024 Mar 15;14:1288501. doi: 10.3389/fonc.2024.1288501 (PMC10978726; doi:10.3389/fonc.2024.1288501)
Supplement: Supplementary Table 1 — SKP2 expression in Lymphoma, Leukemia and Myeloma. [file Table_1.xlsx]

## Sheet: Supplementary spreadsheet 1 
SKP2 expression in Lymphoma, Leukemia and Myeloma
Dataset_ID	Sample_ID	Subtype	Prognosis_time	Prognosis	Gene_expression
GSE39134	GSM956644	Lymphoma	98.64	Alive	9.36413
GSE39134	GSM956645	Lymphoma	211.92	Dead	8.84549
GSE39134	GSM956646	Lymphoma	54.12	Dead	9.0607
GSE39134	GSM956647	Lymphoma	10.68	Alive	8.3966
GSE39134	GSM956648	Lymphoma	146.28	Alive	9.25267
GSE39134	GSM956649	Lymphoma	73.68	Dead	9.55651
GSE39134	GSM956650	Lymphoma	211.68	Dead	9.07146
GSE39134	GSM956651	Lymphoma	218.16	Dead	8.58496
GSE39134	GSM956652	Lymphoma	47.04	Alive	8.02791
GSE39134	GSM956653	Lymphoma	67.8	Alive	9.18982
GSE39134	GSM956654	Lymphoma	101.64	Dead	8.98584
GSE39134	GSM956655	Lymphoma	78.36	Dead	8.41785
GSE39134	GSM956656	Lymphoma	51.96	Dead	8.67243
GSE39134	GSM956657	Lymphoma	5.76	Alive	8.69
GSE39134	GSM956658	Lymphoma	53.04	Dead	9.44708
GSE39134	GSM956659	Lymphoma	54.6	Dead	6.44294
GSE39134	GSM956660	Lymphoma	150.6	Dead	9.17991
GSE39134	GSM956661	Lymphoma	30.36	Dead	8.97154
GSE39134	GSM956662	Lymphoma	58.08	Dead	8.33985
GSE39134	GSM956663	Lymphoma	241.56	Dead	9.26679
GSE39134	GSM956664	Lymphoma	249.24	Dead	9.93221
GSE39134	GSM956665	Lymphoma	116.04	Alive	9.78463
GSE39134	GSM956666	Lymphoma	1.92	Alive	8.77479
GSE39134	GSM956667	Lymphoma	224.88	Alive	8.2854
GSE39134	GSM956668	Lymphoma	223.08	Dead	9.26913
GSE39134	GSM956669	Lymphoma	107.4	Dead	8.05528
GSE39134	GSM956670	Lymphoma	35.88	Dead	9.15228
GSE39134	GSM956671	Lymphoma	50.4	Alive	9.21432
GSE39134	GSM956672	Lymphoma	33.36	Dead	8.76155
GSE7788	GSM188669	Lymphoma	None	None	8.07682
GSE7788	GSM188670	Lymphoma	None	None	7.98868
GSE7788	GSM188662	Lymphoma	None	None	8.00562
GSE7788	GSM188672	Lymphoma	None	None	8.04439
GSE7788	GSM188673	Lymphoma	None	None	8.18982
GSE7788	GSM188664	Lymphoma	None	None	8.01123
GSE7788	GSM188667	Lymphoma	None	None	8.26209
GSE7788	GSM188668	Lymphoma	None	None	8.00562
GSE7788	GSM188666	Lymphoma	None	None	8.03892
GSE7788	GSM188671	Lymphoma	None	None	8.18488
GSE7788	GSM188682	Lymphoma	None	None	7.58496
GSE7788	GSM188675	Lymphoma	None	None	8.16491
GSE7788	GSM188679	Lymphoma	None	None	8.08746
GSE7788	GSM188665	Lymphoma	None	None	8.11894
GSE7788	GSM188678	Lymphoma	None	None	8.0607
GSE7788	GSM188663	Lymphoma	None	None	7.93664
GSE7788	GSM188674	Lymphoma	None	None	7.67243
GSE7788	GSM188676	Lymphoma	None	None	7.85798
GSE7788	GSM188677	Lymphoma	None	None	7.66534
GSE18736	GSM347846	Lymphoma	None	None	7.32193
GSE18736	GSM347847	Lymphoma	None	None	7.53138
GSE18736	GSM347848	Lymphoma	None	None	7.91886
GSE18736	GSM347898	Lymphoma	None	None	7.17991
GSE18736	GSM347903	Lymphoma	None	None	7.78136
GSE18736	GSM347986	Lymphoma	None	None	7.82018
GSE18736	GSM347991	Lymphoma	None	None	8.28077
GSE18736	GSM347994	Lymphoma	None	None	8.19967
GSE18736	GSM347996	Lymphoma	None	None	7.70044
GSE18736	GSM347997	Lymphoma	None	None	7.56986
GSE18736	GSM347998	Lymphoma	None	None	7.53916
GSE18736	GSM347999	Lymphoma	None	None	7.60733
GSE26673	GSM656452	Lymphoma	None	None	9.77643
GSE26673	GSM656453	Lymphoma	None	None	9.21917
GSE26673	GSM656454	Lymphoma	None	None	9.12153
GSE26673	GSM656455	Lymphoma	None	None	10.3454
GSE26673	GSM656456	Lymphoma	None	None	9.33762
GSE26673	GSM656457	Lymphoma	None	None	8.81378
GSE26673	GSM656458	Lymphoma	None	None	9.64746
GSE26673	GSM656459	Lymphoma	None	None	9.85643
GSE26673	GSM656460	Lymphoma	None	None	9.91886
GSE26673	GSM656461	Lymphoma	None	None	8.66888
GSE26673	GSM656462	Lymphoma	None	None	9.39446
GSE26673	GSM656463	Lymphoma	None	None	9.62936
GSE26673	GSM656464	Lymphoma	None	None	8.83289
GSE26673	GSM656467	Lymphoma	None	None	9.52552
GSE62156	GSM1520503	Lymphoma	None	None	8.31741
GSE62156	GSM1520504	Lymphoma	None	None	8.69
GSE62156	GSM1520505	Lymphoma	None	None	8.83289
GSE62156	GSM1520506	Lymphoma	None	None	8.49985
GSE62156	GSM1520507	Lymphoma	None	None	8.37504
GSE62156	GSM1520508	Lymphoma	None	None	8
GSE62156	GSM1520509	Lymphoma	None	None	8.12412
GSE62156	GSM1520510	Lymphoma	None	None	8.73132
GSE62156	GSM1520511	Lymphoma	None	None	7.62205
GSE62156	GSM1520512	Lymphoma	None	None	9.24079
GSE62156	GSM1520513	Lymphoma	None	None	8.58496
GSE62156	GSM1520514	Lymphoma	None	None	8.48784
GSE62156	GSM1520515	Lymphoma	None	None	8.55842
GSE62156	GSM1520516	Lymphoma	None	None	9.39017
GSE62156	GSM1520517	Lymphoma	None	None	8.46761
GSE62156	GSM1520518	Lymphoma	None	None	8.58496
GSE62156	GSM1520519	Lymphoma	None	None	9.49985
GSE62156	GSM1520520	Lymphoma	None	None	9.35094
GSE62156	GSM1520521	Lymphoma	None	None	9.33316
GSE62156	GSM1520522	Lymphoma	None	None	9.04985
GSE62156	GSM1520523	Lymphoma	None	None	9.35535
GSE62156	GSM1520524	Lymphoma	None	None	8.74483
GSE62156	GSM1520525	Lymphoma	None	None	7.98299
GSE62156	GSM1520526	Lymphoma	None	None	9.94544
GSE62156	GSM1520527	Lymphoma	None	None	8.91289
GSE62156	GSM1520528	Lymphoma	None	None	8.88874
GSE62156	GSM1520529	Lymphoma	None	None	8.45943
GSE62156	GSM1520530	Lymphoma	None	None	8.41363
GSE62156	GSM1520531	Lymphoma	None	None	8.32193
GSE62156	GSM1520532	Lymphoma	None	None	9.32643
GSE62156	GSM1520533	Lymphoma	None	None	9.42626
GSE62156	GSM1520534	Lymphoma	None	None	8.90989
GSE62156	GSM1520535	Lymphoma	None	None	8.66534
GSE62156	GSM1520536	Lymphoma	None	None	8.53138
GSE62156	GSM1520537	Lymphoma	None	None	8.85487
GSE62156	GSM1520538	Lymphoma	None	None	8.97728
GSE62156	GSM1520539	Lymphoma	None	None	9.15735
GSE62156	GSM1520540	Lymphoma	None	None	9.5411
GSE62156	GSM1520541	Lymphoma	None	None	10.2264
GSE62156	GSM1520543	Lymphoma	None	None	8.99718
GSE62156	GSM1520544	Lymphoma	None	None	9.33762
GSE62156	GSM1520545	Lymphoma	None	None	8.96578
GSE62156	GSM1520546	Lymphoma	None	None	8.98584
GSE62156	GSM1520547	Lymphoma	None	None	8.31741
GSE62156	GSM1520548	Lymphoma	None	None	7.93664
GSE62156	GSM1520549	Lymphoma	None	None	9.03342
GSE62156	GSM1520550	Lymphoma	None	None	8.25267
GSE62156	GSM1520551	Lymphoma	None	None	9.18982
GSE62156	GSM1520552	Lymphoma	None	None	8.53528
GSE62156	GSM1520553	Lymphoma	None	None	9.29232
GSE62156	GSM1520554	Lymphoma	None	None	8.86419
GSE62156	GSM1520555	Lymphoma	None	None	8.62571
GSE62156	GSM1520556	Lymphoma	None	None	8.79766
GSE62156	GSM1520557	Lymphoma	None	None	8.70736
GSE62156	GSM1520558	Lymphoma	None	None	9.28771
GSE62156	GSM1520559	Lymphoma	None	None	8.29462
GSE62156	GSM1520560	Lymphoma	None	None	9.34651
GSE62156	GSM1520561	Lymphoma	None	None	7.89482
GSE62156	GSM1520562	Lymphoma	None	None	9.39446
GSE62156	GSM1520563	Lymphoma	None	None	8.98014
GSE62156	GSM1520564	Lymphoma	None	None	8.65105
GSE62156	GSM1520565	Lymphoma	None	None	9.04439
GSE62156	GSM1520566	Lymphoma	None	None	9.25503
GSE53786	GSM274972	Lymphoma	2.4	Dead	8.26679
GSE53786	GSM274977	Lymphoma	261.36	Alive	8.38802
GSE53786	GSM1300747	Lymphoma	28.44	Dead	8.25739
GSE53786	GSM1300748	Lymphoma	11.04	Dead	8.81378
GSE53786	GSM1300749	Lymphoma	14.04	Dead	8.3443
GSE53786	GSM1300750	Lymphoma	13.44	Alive	7.60733
GSE53786	GSM1300751	Lymphoma	44.04	Dead	8.73809
GSE35784	GSM874757	Leukemia	None	None	8.94251
GSE35784	GSM874758	Leukemia	None	None	9.37504
GSE35784	GSM874760	Leukemia	None	None	8.27612
GSE35784	GSM874761	Leukemia	None	None	9.38154
GSE35784	GSM874763	Leukemia	None	None	8.57743
GSE35784	GSM874764	Leukemia	None	None	8.64386
GSE35784	GSM874765	Leukemia	None	None	8.64746
GSE35784	GSM874767	Leukemia	None	None	9.41574
GSE35784	GSM874769	Leukemia	None	None	9.30378
GSE35784	GSM874770	Leukemia	None	None	8.75154
GSE35784	GSM874772	Leukemia	None	None	8.75822
GSE35784	GSM874773	Leukemia	None	None	8.93074
GSE35784	GSM874775	Leukemia	None	None	9.08746
GSE35784	GSM874777	Leukemia	None	None	8.90689
GSE35784	GSM874778	Leukemia	None	None	9.45738
GSE35784	GSM874779	Leukemia	None	None	9.224
GSE35784	GSM874781	Leukemia	None	None	9.28077
GSE35784	GSM874782	Leukemia	None	None	9.20457
GSE35784	GSM874784	Leukemia	None	None	8.75489
GSE35784	GSM874785	Leukemia	None	None	9.17493
GSE35784	GSM874787	Leukemia	None	None	9.62205
GSE35784	GSM874789	Leukemia	None	None	9.35315
GSE35784	GSM874790	Leukemia	None	None	8.74147
GSE35784	GSM874792	Leukemia	None	None	10.2668
GSE35784	GSM874793	Leukemia	None	None	9.31741
GSE35784	GSM874794	Leukemia	None	None	9.32418
GSE35784	GSM874796	Leukemia	None	None	9.7879
GSE35784	GSM874797	Leukemia	None	None	9.49586
GSE35784	GSM874799	Leukemia	None	None	9.3015
GSE35784	GSM874801	Leukemia	None	None	8.62936
GSE35784	GSM874802	Leukemia	None	None	8.87344
GSE35784	GSM874803	Leukemia	None	None	9.01959
GSE35784	GSM874805	Leukemia	None	None	8.93664
GSE35784	GSM874806	Leukemia	None	None	9.48985
GSE35784	GSM874808	Leukemia	None	None	8.54303
GSE35784	GSM874810	Leukemia	None	None	8.74147
GSE35784	GSM874811	Leukemia	None	None	9.74651
GSE35784	GSM874812	Leukemia	None	None	9.61839
GSE35784	GSM874814	Leukemia	None	None	9.23122
GSE35784	GSM874816	Leukemia	None	None	10.3129
GSE35784	GSM874817	Leukemia	None	None	8.5157
GSE35784	GSM874818	Leukemia	None	None	9.20945
GSE35784	GSM874821	Leukemia	None	None	9.08481
GSE35784	GSM874822	Leukemia	None	None	9.32867
GSE35784	GSM874823	Leukemia	None	None	9.33316
GSE35784	GSM874825	Leukemia	None	None	9.98014
GSE35784	GSM874826	Leukemia	None	None	9.76155
GSE35784	GSM874828	Leukemia	None	None	10.0526
GSE35784	GSM874829	Leukemia	None	None	9.71939
GSE35784	GSM874831	Leukemia	None	None	9.37721
GSE35784	GSM874832	Leukemia	None	None	9.09803
GSE35784	GSM874834	Leukemia	None	None	9.25267
GSE35784	GSM874835	Leukemia	None	None	9.16239
GSE35784	GSM874837	Leukemia	None	None	9.17991
GSE35784	GSM874839	Leukemia	None	None	8.86728
GSE35784	GSM874840	Leukemia	None	None	8.97441
GSE35784	GSM874842	Leukemia	None	None	8.79116
GSE35784	GSM874843	Leukemia	None	None	8.51175
GSE35784	GSM874845	Leukemia	None	None	9.23362
GSE35784	GSM874846	Leukemia	None	None	9.2503
GSE35784	GSM874847	Leukemia	None	None	8.94251
GSE35784	GSM874849	Leukemia	None	None	8.71768
GSE35784	GSM874850	Leukemia	None	None	9.40514
GSE35784	GSM874852	Leukemia	None	None	7.65821
GSE35784	GSM874854	Leukemia	None	None	9.79279
GSE35784	GSM874855	Leukemia	None	None	8.5157
GSE35784	GSM874856	Leukemia	None	None	8.03892
GSE35784	GSM874858	Leukemia	None	None	9.97298
GSE35784	GSM874859	Leukemia	None	None	9.28077
GSE35784	GSM874861	Leukemia	None	None	9.95128
GSE35784	GSM874863	Leukemia	None	None	8.27612
GSE35784	GSM874865	Leukemia	None	None	9.08481
GSE35784	GSM874867	Leukemia	None	None	9.57365
GSE35784	GSM874868	Leukemia	None	None	9.27845
GSE35784	GSM874870	Leukemia	None	None	8.94837
GSE35784	GSM874871	Leukemia	None	None	9.2738
GSE35784	GSM874873	Leukemia	None	None	9.72792
GSE35784	GSM874874	Leukemia	None	None	9.38586
GSE35784	GSM874876	Leukemia	None	None	9.18239
GSE35784	GSM874878	Leukemia	None	None	9.01123
GSE35784	GSM874879	Leukemia	None	None	9
GSE35784	GSM874881	Leukemia	None	None	9.93074
GSE35784	GSM874882	Leukemia	None	None	8.16993
GSE35784	GSM874884	Leukemia	None	None	9.16239
GSE35784	GSM874886	Leukemia	None	None	8.61102
GSE35784	GSM874887	Leukemia	None	None	9.40939
GSE35784	GSM874888	Leukemia	None	None	8.20457
GSE35784	GSM874890	Leukemia	None	None	7.7211
GSE35784	GSM874891	Leukemia	None	None	8.7039
GSE35784	GSM874893	Leukemia	None	None	8.53528
GSE35784	GSM874895	Leukemia	None	None	9.69349
GSE35784	GSM874896	Leukemia	None	None	8.47573
GSE35784	GSM874898	Leukemia	None	None	9.61287
GSE35784	GSM874899	Leukemia	None	None	9.28771
GSE35784	GSM874900	Leukemia	None	None	9.61287
GSE35784	GSM874901	Leukemia	None	None	9.31967
GSE35784	GSM874902	Leukemia	None	None	9.45738
GSE35784	GSM874903	Leukemia	None	None	9.21432
GSE35784	GSM874904	Leukemia	None	None	8.3443
GSE35784	GSM874905	Leukemia	None	None	9.15482
GSE35784	GSM874906	Leukemia	None	None	9.36413
GSE35784	GSM874907	Leukemia	None	None	8.92481
GSE35784	GSM874908	Leukemia	None	None	9.04166
GSE35784	GSM874909	Leukemia	None	None	8.96
GSE35784	GSM874910	Leukemia	None	None	9.41785
GSE35784	GSM874911	Leukemia	None	None	8.8392
GSE35784	GSM874912	Leukemia	None	None	8.90087
GSE35784	GSM874913	Leukemia	None	None	8.8009
GSE35784	GSM874914	Leukemia	None	None	8.90087
GSE35784	GSM874915	Leukemia	None	None	8.13955
GSE35784	GSM874916	Leukemia	None	None	9.31741
GSE35784	GSM874917	Leukemia	None	None	9.58684
GSE35784	GSM874918	Leukemia	None	None	9.20457
GSE35784	GSM874919	Leukemia	None	None	9.42206
GSE35784	GSM874920	Leukemia	None	None	9.5157
GSE35784	GSM874921	Leukemia	None	None	9.76653
GSE35784	GSM874922	Leukemia	None	None	9.56986
GSE35784	GSM874923	Leukemia	None	None	9.11114
GSE35784	GSM874924	Leukemia	None	None	8.35755
GSE35784	GSM874925	Leukemia	None	None	8.59619
GSE35784	GSM874926	Leukemia	None	None	9.24793
GSE35784	GSM874927	Leukemia	None	None	9.5812
GSE35784	GSM874928	Leukemia	None	None	10.2107
GSE35784	GSM874929	Leukemia	None	None	9.22159
GSE35784	GSM874930	Leukemia	None	None	8.72451
GSE35784	GSM874931	Leukemia	None	None	9.38154
GSE35784	GSM874932	Leukemia	None	None	8.88264
GSE35784	GSM874933	Leukemia	None	None	8.92778
GSE35784	GSM874934	Leukemia	None	None	8.45121
GSE35784	GSM874935	Leukemia	None	None	8.61839
GSE19784	GSM493958	Myeloma	None	None	8.69349
GSE19784	GSM493959	Myeloma	None	None	7.89482
GSE19784	GSM493960	Myeloma	None	None	7.94837
GSE19784	GSM493961	Myeloma	None	None	8.10852
GSE19784	GSM493962	Myeloma	None	None	7.05528
GSE19784	GSM493963	Myeloma	None	None	8.02791
GSE19784	GSM493964	Myeloma	None	None	8.55075
GSE19784	GSM493965	Myeloma	None	None	8.02237
GSE19784	GSM493966	Myeloma	None	None	8.31288
GSE19784	GSM493967	Myeloma	None	None	7.55459
GSE19784	GSM493968	Myeloma	None	None	8.82018
GSE19784	GSM493969	Myeloma	None	None	8.55459
GSE19784	GSM493970	Myeloma	None	None	6.37504
GSE19784	GSM493971	Myeloma	None	None	8.224
GSE19784	GSM493972	Myeloma	None	None	7.90689
GSE19784	GSM493973	Myeloma	None	None	6.2854
GSE19784	GSM493974	Myeloma	None	None	8.68299
GSE19784	GSM493975	Myeloma	None	None	8.47573
GSE19784	GSM493976	Myeloma	None	None	7.70044
GSE19784	GSM493977	Myeloma	None	None	7.93074
GSE19784	GSM493978	Myeloma	None	None	8.01123
GSE19784	GSM493979	Myeloma	None	None	7.97728
GSE19784	GSM493980	Myeloma	None	None	8.72451
GSE19784	GSM493981	Myeloma	None	None	7.76818
GSE19784	GSM493982	Myeloma	None	None	9.56605
GSE19784	GSM493983	Myeloma	None	None	6.94251
GSE19784	GSM493984	Myeloma	None	None	8.21917
GSE19784	GSM493985	Myeloma	None	None	8.14466
GSE19784	GSM493986	Myeloma	None	None	7.35755
GSE19784	GSM493987	Myeloma	None	None	8.77479
GSE19784	GSM493988	Myeloma	None	None	7.12928
GSE19784	GSM493989	Myeloma	None	None	9.68475
GSE19784	GSM493990	Myeloma	None	None	7.58496
GSE19784	GSM493991	Myeloma	None	None	7.07682
GSE19784	GSM493992	Myeloma	None	None	7.40939
GSE19784	GSM493993	Myeloma	None	None	9.23122
GSE19784	GSM493994	Myeloma	None	None	7.72792
GSE19784	GSM493995	Myeloma	None	None	7.65821
GSE19784	GSM493996	Myeloma	None	None	8.40939
GSE19784	GSM493997	Myeloma	None	None	8.62205
GSE19784	GSM493998	Myeloma	None	None	6.37504
GSE19784	GSM493999	Myeloma	None	None	8.33539
GSE19784	GSM494000	Myeloma	None	None	7.70736
GSE19784	GSM494001	Myeloma	None	None	7.93074
GSE19784	GSM494002	Myeloma	None	None	8.71768
GSE19784	GSM494003	Myeloma	None	None	8.92481
GSE19784	GSM494004	Myeloma	None	None	7.13955
GSE19784	GSM494005	Myeloma	None	None	8.15482
GSE19784	GSM494006	Myeloma	None	None	7.9542
GSE19784	GSM494007	Myeloma	None	None	8.33092
GSE19784	GSM494008	Myeloma	None	None	7.29462
GSE19784	GSM494009	Myeloma	None	None	7.84549
GSE19784	GSM494010	Myeloma	None	None	9.07146
GSE19784	GSM494011	Myeloma	None	None	7.66534
GSE19784	GSM494012	Myeloma	None	None	7.73471
GSE19784	GSM494013	Myeloma	None	None	8.31288
GSE19784	GSM494014	Myeloma	None	None	7.32193
GSE19784	GSM494015	Myeloma	None	None	7.8009
GSE19784	GSM494016	Myeloma	None	None	7.52356
GSE19784	GSM494017	Myeloma	None	None	7.74819
GSE19784	GSM494018	Myeloma	None	None	8.19967
GSE19784	GSM494019	Myeloma	None	None	8.03342
GSE19784	GSM494020	Myeloma	None	None	7.6865
GSE19784	GSM494021	Myeloma	None	None	8.18488
GSE19784	GSM494022	Myeloma	None	None	9.83605
GSE19784	GSM494023	Myeloma	None	None	7.54689
GSE19784	GSM494024	Myeloma	None	None	8.6865
GSE19784	GSM494025	Myeloma	None	None	7.90087
GSE19784	GSM494026	Myeloma	None	None	7.2384
GSE19784	GSM494027	Myeloma	None	None	7.6865
GSE19784	GSM494028	Myeloma	None	None	9.10329
GSE19784	GSM494029	Myeloma	None	None	7.02237
GSE19784	GSM494030	Myeloma	None	None	7.88874
GSE19784	GSM494031	Myeloma	None	None	7.66534
GSE19784	GSM494032	Myeloma	None	None	8.53528
GSE19784	GSM494033	Myeloma	None	None	7.77479
GSE19784	GSM494034	Myeloma	None	None	8.39232
GSE19784	GSM494035	Myeloma	None	None	8.2384
GSE19784	GSM494036	Myeloma	None	None	8.49985
GSE19784	GSM494037	Myeloma	None	None	6.71425
GSE19784	GSM494038	Myeloma	None	None	8.22882
GSE19784	GSM494039	Myeloma	None	None	8.45943
GSE19784	GSM494040	Myeloma	None	None	8.43045
GSE19784	GSM494041	Myeloma	None	None	8
GSE19784	GSM494042	Myeloma	None	None	6.9542
GSE19784	GSM494043	Myeloma	None	None	9.14975
GSE19784	GSM494044	Myeloma	None	None	8.20945
GSE19784	GSM494045	Myeloma	None	None	7.09803
GSE19784	GSM494046	Myeloma	None	None	7.96578
GSE19784	GSM494047	Myeloma	None	None	7.94251
GSE19784	GSM494048	Myeloma	None	None	7.98868
GSE19784	GSM494049	Myeloma	None	None	7.30378
GSE19784	GSM494050	Myeloma	None	None	7.7211
GSE19784	GSM494051	Myeloma	None	None	8.72792
GSE19784	GSM494052	Myeloma	None	None	8.9542
GSE19784	GSM494053	Myeloma	None	None	7.53138
GSE19784	GSM494054	Myeloma	None	None	7.70044
GSE19784	GSM494055	Myeloma	None	None	8.09276
GSE19784	GSM494056	Myeloma	None	None	7.97154
GSE19784	GSM494057	Myeloma	None	None	8.18982
GSE19784	GSM494058	Myeloma	None	None	8.40939
GSE19784	GSM494059	Myeloma	None	None	7.56986
GSE19784	GSM494060	Myeloma	None	None	7.90087
GSE19784	GSM494061	Myeloma	None	None	8.44708
GSE19784	GSM494062	Myeloma	None	None	7.56986
GSE19784	GSM494063	Myeloma	None	None	6.35755
GSE19784	GSM494064	Myeloma	None	None	7.84549
GSE19784	GSM494065	Myeloma	None	None	8.08746
GSE19784	GSM494066	Myeloma	None	None	8.29462
GSE19784	GSM494067	Myeloma	None	None	8.06609
GSE19784	GSM494068	Myeloma	None	None	7.8009
GSE19784	GSM494069	Myeloma	None	None	7.82655
GSE19784	GSM494070	Myeloma	None	None	7.07682
GSE19784	GSM494071	Myeloma	None	None	7.40939
GSE19784	GSM494072	Myeloma	None	None	7.31288
GSE19784	GSM494073	Myeloma	None	None	7.05528
GSE19784	GSM494074	Myeloma	None	None	7.88874
GSE19784	GSM494075	Myeloma	None	None	8.17991
GSE19784	GSM494076	Myeloma	None	None	7.92481
GSE19784	GSM494077	Myeloma	None	None	7.90689
GSE19784	GSM494078	Myeloma	None	None	8.69349
GSE19784	GSM494079	Myeloma	None	None	8.85175
GSE19784	GSM494080	Myeloma	None	None	8.25739
GSE19784	GSM494081	Myeloma	None	None	8.43045
GSE19784	GSM494082	Myeloma	None	None	8.224
GSE19784	GSM494083	Myeloma	None	None	7.25739
GSE19784	GSM494084	Myeloma	None	None	8.67243
GSE19784	GSM494085	Myeloma	None	None	7.81378
GSE19784	GSM494086	Myeloma	None	None	9.77479
GSE19784	GSM494087	Myeloma	None	None	7.52356
GSE19784	GSM494088	Myeloma	None	None	8.49586
GSE19784	GSM494089	Myeloma	None	None	8.72792
GSE19784	GSM494090	Myeloma	None	None	8.8392
GSE19784	GSM494091	Myeloma	None	None	8.8009
GSE19784	GSM494092	Myeloma	None	None	6.08746
GSE19784	GSM494093	Myeloma	None	None	8.74483
GSE19784	GSM494094	Myeloma	None	None	6.37504
GSE19784	GSM494095	Myeloma	None	None	8.28077
GSE19784	GSM494096	Myeloma	None	None	7.71425
GSE19784	GSM494097	Myeloma	None	None	7.97154
GSE19784	GSM494098	Myeloma	None	None	7.49185
GSE19784	GSM494099	Myeloma	None	None	7.59246
GSE19784	GSM494100	Myeloma	None	None	7.65821
GSE19784	GSM494101	Myeloma	None	None	8.98584
GSE19784	GSM494102	Myeloma	None	None	8.49586
GSE19784	GSM494103	Myeloma	None	None	7.34873
GSE19784	GSM494104	Myeloma	None	None	8.27146
GSE19784	GSM494105	Myeloma	None	None	7.71425
GSE19784	GSM494106	Myeloma	None	None	7.37504
GSE19784	GSM494107	Myeloma	None	None	7.71425
GSE19784	GSM494108	Myeloma	None	None	8.9629
GSE19784	GSM494109	Myeloma	None	None	7.93664
GSE19784	GSM494110	Myeloma	None	None	7.52356
GSE19784	GSM494111	Myeloma	None	None	8.40939
GSE19784	GSM494112	Myeloma	None	None	7.19967
GSE19784	GSM494113	Myeloma	None	None	6.80735
GSE19784	GSM494114	Myeloma	None	None	8.24317
GSE19784	GSM494115	Myeloma	None	None	7.08746
GSE19784	GSM494116	Myeloma	None	None	9.03892
GSE19784	GSM494117	Myeloma	None	None	8.34873
GSE19784	GSM494118	Myeloma	None	None	9.1472
GSE19784	GSM494119	Myeloma	None	None	7.16993
GSE19784	GSM494120	Myeloma	None	None	8.08215
GSE19784	GSM494121	Myeloma	None	None	7.19967
GSE19784	GSM494122	Myeloma	None	None	7.76818
GSE19784	GSM494123	Myeloma	None	None	8.61839
GSE19784	GSM494124	Myeloma	None	None	7.69349
GSE19784	GSM494125	Myeloma	None	None	8.31288
GSE19784	GSM494126	Myeloma	None	None	7.54689
GSE19784	GSM494127	Myeloma	None	None	7.63662
GSE19784	GSM494128	Myeloma	None	None	8.29921
GSE19784	GSM494129	Myeloma	None	None	8.55459
GSE19784	GSM494130	Myeloma	None	None	6.74147
GSE19784	GSM494131	Myeloma	None	None	9.04439
GSE19784	GSM494132	Myeloma	None	None	8.29462
GSE19784	GSM494133	Myeloma	None	None	7.59246
GSE19784	GSM494134	Myeloma	None	None	7.9542
GSE19784	GSM494135	Myeloma	None	None	7.76155
GSE19784	GSM494136	Myeloma	None	None	7.70736
GSE19784	GSM494137	Myeloma	None	None	7.83289
GSE19784	GSM494138	Myeloma	None	None	7.99435
GSE19784	GSM494139	Myeloma	None	None	8.63662
GSE19784	GSM494140	Myeloma	None	None	8.45943
GSE19784	GSM494141	Myeloma	None	None	6.65821
GSE19784	GSM494142	Myeloma	None	None	7.56224
GSE19784	GSM494143	Myeloma	None	None	7.12928
GSE19784	GSM494144	Myeloma	None	None	8.0607
GSE19784	GSM494145	Myeloma	None	None	7.49985
GSE19784	GSM494146	Myeloma	None	None	8.07146
GSE19784	GSM494147	Myeloma	None	None	6.35755
GSE19784	GSM494148	Myeloma	None	None	8.6865
GSE19784	GSM494149	Myeloma	None	None	6.93074
GSE19784	GSM494150	Myeloma	None	None	7.21917
GSE19784	GSM494151	Myeloma	None	None	8.13955
GSE19784	GSM494152	Myeloma	None	None	7.43463
GSE19784	GSM494153	Myeloma	None	None	6.22882
GSE19784	GSM494154	Myeloma	None	None	7.49185
GSE19784	GSM494155	Myeloma	None	None	7.87036
GSE19784	GSM494156	Myeloma	None	None	9.33092
GSE19784	GSM494157	Myeloma	None	None	7.6865
GSE19784	GSM494158	Myeloma	None	None	8.00562
GSE19784	GSM494159	Myeloma	None	None	7.2384
GSE19784	GSM494160	Myeloma	None	None	8
GSE19784	GSM494161	Myeloma	None	None	7.82018
GSE19784	GSM494162	Myeloma	None	None	8.83605
GSE19784	GSM494163	Myeloma	None	None	5.85798
GSE19784	GSM494164	Myeloma	None	None	8.76155
GSE19784	GSM494165	Myeloma	None	None	6.2854
GSE19784	GSM494166	Myeloma	None	None	6.71425
GSE19784	GSM494167	Myeloma	None	None	7.93074
GSE19784	GSM494168	Myeloma	None	None	7.86419
GSE19784	GSM494169	Myeloma	None	None	7.41785
GSE19784	GSM494170	Myeloma	None	None	7.08746
GSE19784	GSM494171	Myeloma	None	None	8.05528
GSE19784	GSM494172	Myeloma	None	None	6.94251
GSE19784	GSM494173	Myeloma	None	None	6.55459
GSE19784	GSM494174	Myeloma	None	None	7.76818
GSE19784	GSM494175	Myeloma	None	None	7.09803
GSE19784	GSM494176	Myeloma	None	None	7.56224
GSE19784	GSM494177	Myeloma	None	None	7.37504
GSE19784	GSM494178	Myeloma	None	None	6.26679
GSE19784	GSM494179	Myeloma	None	None	7.20945
GSE19784	GSM494180	Myeloma	None	None	7.41785
GSE19784	GSM494181	Myeloma	None	None	8.13443
GSE19784	GSM494182	Myeloma	None	None	7.59991
GSE19784	GSM494183	Myeloma	None	None	7.65821
GSE19784	GSM494184	Myeloma	None	None	6.97728
GSE19784	GSM494185	Myeloma	None	None	8.84862
GSE19784	GSM494186	Myeloma	None	None	8.5812
GSE19784	GSM494187	Myeloma	None	None	7.84549
GSE19784	GSM494188	Myeloma	None	None	7.33985
GSE19784	GSM494189	Myeloma	None	None	8.30378
GSE19784	GSM494190	Myeloma	None	None	8.633
GSE19784	GSM494191	Myeloma	None	None	8.10329
GSE19784	GSM494192	Myeloma	None	None	7.93074
GSE19784	GSM494193	Myeloma	None	None	7.17991
GSE19784	GSM494194	Myeloma	None	None	6.76818
GSE19784	GSM494195	Myeloma	None	None	8.02791
GSE19784	GSM494196	Myeloma	None	None	8.33985
GSE19784	GSM494197	Myeloma	None	None	8.75822
GSE19784	GSM494198	Myeloma	None	None	8.77808
GSE19784	GSM494199	Myeloma	None	None	7.93664
GSE19784	GSM494200	Myeloma	None	None	7.82655
GSE19784	GSM494201	Myeloma	None	None	9.29692
GSE19784	GSM494202	Myeloma	None	None	8.55842
GSE19784	GSM494203	Myeloma	None	None	8.15482
GSE19784	GSM494204	Myeloma	None	None	7.74819
GSE19784	GSM494205	Myeloma	None	None	8.48382
GSE19784	GSM494206	Myeloma	None	None	8.06609
GSE19784	GSM494207	Myeloma	None	None	8.89178
GSE19784	GSM494208	Myeloma	None	None	8.28077
GSE19784	GSM494209	Myeloma	None	None	8.45943
GSE19784	GSM494210	Myeloma	None	None	9.27612
GSE19784	GSM494211	Myeloma	None	None	8.84862
GSE19784	GSM494212	Myeloma	None	None	7.74819
GSE19784	GSM494213	Myeloma	None	None	8.56605
GSE19784	GSM494214	Myeloma	None	None	7.44294
GSE19784	GSM494215	Myeloma	None	None	6.88264
GSE19784	GSM494216	Myeloma	None	None	7.56224
GSE19784	GSM494217	Myeloma	None	None	9.64926
GSE19784	GSM494218	Myeloma	None	None	8.54303
GSE19784	GSM494219	Myeloma	None	None	7.88264
GSE19784	GSM494220	Myeloma	None	None	7.6865
GSE19784	GSM494221	Myeloma	None	None	6.88264
GSE19784	GSM494222	Myeloma	None	None	8.03342
GSE19784	GSM494223	Myeloma	None	None	9.49185
GSE19784	GSM494224	Myeloma	None	None	7.55459
GSE19784	GSM494225	Myeloma	None	None	8.71081
GSE19784	GSM494226	Myeloma	None	None	7.45943
GSE19784	GSM494227	Myeloma	None	None	9.11894
GSE19784	GSM494228	Myeloma	None	None	8.90989
GSE19784	GSM494229	Myeloma	None	None	8.51964
GSE19784	GSM494230	Myeloma	None	None	8.50383
GSE19784	GSM494231	Myeloma	None	None	8.60363
GSE19784	GSM494232	Myeloma	None	None	8.19967
GSE19784	GSM494233	Myeloma	None	None	7.19967
GSE19784	GSM494234	Myeloma	None	None	8.12928
GSE19784	GSM494235	Myeloma	None	None	7.15987
GSE19784	GSM494236	Myeloma	None	None	6.89482
GSE19784	GSM494237	Myeloma	None	None	7.91886
GSE19784	GSM494238	Myeloma	None	None	8.40939
GSE19784	GSM494239	Myeloma	None	None	8.53138
GSE19784	GSM494240	Myeloma	None	None	7.93074
GSE19784	GSM494241	Myeloma	None	None	8.02791
GSE19784	GSM494242	Myeloma	None	None	7.05528
GSE19784	GSM494243	Myeloma	None	None	8.82018
GSE19784	GSM494244	Myeloma	None	None	7.48382
GSE19784	GSM494245	Myeloma	None	None	8.07682
GSE19784	GSM494246	Myeloma	None	None	7.88264
GSE19784	GSM494247	Myeloma	None	None	7.74147
GSE19784	GSM494248	Myeloma	None	None	7.92481
GSE19784	GSM494249	Myeloma	None	None	9.72962
GSE19784	GSM494250	Myeloma	None	None	7.49185
GSE19784	GSM494251	Myeloma	None	None	8.45121
GSE19784	GSM494252	Myeloma	None	None	6.84549
GSE19784	GSM494253	Myeloma	None	None	9.34207
GSE19784	GSM494254	Myeloma	None	None	8.14975
GSE19784	GSM494255	Myeloma	None	None	8.2384
GSE19784	GSM494256	Myeloma	None	None	7.79442
GSE19784	GSM494257	Myeloma	None	None	8.53138
GSE19784	GSM494258	Myeloma	None	None	8.47573
GSE19784	GSM494259	Myeloma	None	None	7.44294
GSE19784	GSM494260	Myeloma	None	None	9.38586
GSE19784	GSM494261	Myeloma	None	None	8.66178
GSE19784	GSM494262	Myeloma	None	None	8.18488
GSE19784	GSM494263	Myeloma	None	None	8.19967
GSE19784	GSM494264	Myeloma	None	None	7.48382
GSE19784	GSM494265	Myeloma	None	None	7.62936
GSE19784	GSM494266	Myeloma	None	None	8.08746
GSE19784	GSM494267	Myeloma	None	None	9.22159
GSE19784	GSM494268	Myeloma	None	None	7.56224
GSE19784	GSM494269	Myeloma	None	None	8.71081
GSE19784	GSM494270	Myeloma	None	None	8.14466
GSE19784	GSM494271	Myeloma	None	None	6.71425
GSE19784	GSM494272	Myeloma	None	None	8.75154
GSE19784	GSM494273	Myeloma	None	None	8.91588
GSE19784	GSM494274	Myeloma	None	None	8.37504
GSE19784	GSM494275	Myeloma	None	None	8.5812
GSE19784	GSM494276	Myeloma	None	None	8.10852
GSE19784	GSM494277	Myeloma	None	None	8.67596
GSE31312	GSM775979	Lymphoma	None	None	8.73132
GSE31312	GSM775980	Lymphoma	None	None	8.65821
GSE31312	GSM775981	Lymphoma	None	None	8.12928
GSE31312	GSM775982	Lymphoma	None	None	9.54689
GSE31312	GSM775983	Lymphoma	None	None	9.39874
GSE31312	GSM775984	Lymphoma	None	None	8.49185
GSE31312	GSM775985	Lymphoma	None	None	7.87652
GSE31312	GSM775986	Lymphoma	None	None	8.03342
GSE31312	GSM775987	Lymphoma	None	None	8.86728
GSE31312	GSM775988	Lymphoma	None	None	8.90087
GSE31312	GSM775989	Lymphoma	None	None	8.77479
GSE31312	GSM775990	Lymphoma	None	None	9.07146
GSE31312	GSM775991	Lymphoma	None	None	8.0607
GSE31312	GSM775992	Lymphoma	None	None	9.16239
GSE31312	GSM775993	Lymphoma	None	None	8.46761
GSE31312	GSM775994	Lymphoma	None	None	9.07948
GSE31312	GSM775995	Lymphoma	None	None	8.41363
GSE31312	GSM775996	Lymphoma	None	None	8.00562
GSE31312	GSM775997	Lymphoma	None	None	8.97154
GSE31312	GSM775998	Lymphoma	None	None	9.53916
GSE31312	GSM775999	Lymphoma	None	None	9.65642
GSE31312	GSM776000	Lymphoma	None	None	9.33985
GSE31312	GSM776001	Lymphoma	None	None	8.81057
GSE31312	GSM776002	Lymphoma	None	None	9.224
GSE31312	GSM776003	Lymphoma	None	None	9.93221
GSE31312	GSM776004	Lymphoma	None	None	8.14975
GSE31312	GSM776005	Lymphoma	None	None	8.93369
GSE31312	GSM776006	Lymphoma	None	None	9.43463
GSE31312	GSM776007	Lymphoma	None	None	8.35315
GSE31312	GSM776008	Lymphoma	None	None	8.87036
GSE31312	GSM776009	Lymphoma	None	None	9.23362
GSE31312	GSM776010	Lymphoma	None	None	8.74147
GSE31312	GSM776011	Lymphoma	None	None	9.76653
GSE31312	GSM776012	Lymphoma	None	None	8.75489
GSE31312	GSM776013	Lymphoma	None	None	8.64386
GSE31312	GSM776014	Lymphoma	None	None	9.0607
GSE31312	GSM776015	Lymphoma	None	None	8.44294
GSE31312	GSM776016	Lymphoma	None	None	9.13955
GSE31312	GSM776017	Lymphoma	None	None	8.3966
GSE31312	GSM776018	Lymphoma	None	None	9.58496
GSE31312	GSM776019	Lymphoma	None	None	9.11634
GSE31312	GSM776020	Lymphoma	None	None	8.93369
GSE31312	GSM776021	Lymphoma	None	None	9.76984
GSE31312	GSM776022	Lymphoma	None	None	8.38802
GSE31312	GSM776023	Lymphoma	None	None	9.51175
GSE31312	GSM776024	Lymphoma	None	None	9.73132
GSE31312	GSM776025	Lymphoma	None	None	8.55459
GSE31312	GSM776026	Lymphoma	None	None	8.55459
GSE31312	GSM776027	Lymphoma	None	None	9.76653
GSE31312	GSM776028	Lymphoma	None	None	8.93074
GSE31312	GSM776029	Lymphoma	None	None	8.91588
GSE31312	GSM776030	Lymphoma	None	None	9.49785
GSE31312	GSM776031	Lymphoma	None	None	10.0279
GSE31312	GSM776032	Lymphoma	None	None	8.81057
GSE31312	GSM776033	Lymphoma	None	None	9.22641
GSE31312	GSM776034	Lymphoma	None	None	8.60363
GSE31312	GSM776035	Lymphoma	None	None	9.224
GSE31312	GSM776036	Lymphoma	None	None	8.47573
GSE31312	GSM776037	Lymphoma	None	None	8.29921
GSE31312	GSM776038	Lymphoma	None	None	8.36194
GSE31312	GSM776039	Lymphoma	None	None	9.31515
GSE31312	GSM776040	Lymphoma	None	None	8.84549
GSE31312	GSM776041	Lymphoma	None	None	8.86419
GSE31312	GSM776042	Lymphoma	None	None	8.92481
GSE31312	GSM776043	Lymphoma	None	None	8.93958
GSE31312	GSM776044	Lymphoma	None	None	7.40088
GSE31312	GSM776045	Lymphoma	None	None	8.38802
GSE31312	GSM776046	Lymphoma	None	None	9.68299
GSE31312	GSM776047	Lymphoma	None	None	8.30834
GSE31312	GSM776048	Lymphoma	None	None	8.65464
GSE31312	GSM776049	Lymphoma	None	None	9.46964
GSE31312	GSM776050	Lymphoma	None	None	8.95128
GSE31312	GSM776051	Lymphoma	None	None	8.13955
GSE31312	GSM776052	Lymphoma	None	None	9.91588
GSE31312	GSM776053	Lymphoma	None	None	9.9263
GSE31312	GSM776054	Lymphoma	None	None	8.74819
GSE31312	GSM776055	Lymphoma	None	None	8.17493
GSE31312	GSM776056	Lymphoma	None	None	7.17991
GSE31312	GSM776057	Lymphoma	None	None	8.98584
GSE31312	GSM776058	Lymphoma	None	None	8.88264
GSE31312	GSM776059	Lymphoma	None	None	8.8009
GSE31312	GSM776060	Lymphoma	None	None	8.48382
GSE31312	GSM776061	Lymphoma	None	None	5.90689
GSE31312	GSM776062	Lymphoma	None	None	8.47168
GSE31312	GSM776063	Lymphoma	None	None	9.35094
GSE31312	GSM776064	Lymphoma	None	None	9.0607
GSE31312	GSM776065	Lymphoma	None	None	8.49185
GSE31312	GSM776066	Lymphoma	None	None	9.67596
GSE31312	GSM776067	Lymphoma	None	None	7.67243
GSE31312	GSM776068	Lymphoma	None	None	8.7211
GSE31312	GSM776069	Lymphoma	None	None	7.27612
GSE31312	GSM776070	Lymphoma	None	None	8.59619
GSE31312	GSM776071	Lymphoma	None	None	9.4818
GSE31312	GSM776072	Lymphoma	None	None	8.45533
GSE31312	GSM776073	Lymphoma	None	None	8.24793
GSE31312	GSM776074	Lymphoma	None	None	8.88874
GSE31312	GSM776075	Lymphoma	None	None	8.02791
GSE31312	GSM776076	Lymphoma	None	None	8.37069
GSE31312	GSM776077	Lymphoma	None	None	9.95274
GSE31312	GSM776078	Lymphoma	None	None	8.33985
GSE31312	GSM776079	Lymphoma	None	None	8.56224
GSE31312	GSM776080	Lymphoma	None	None	8.3443
GSE31312	GSM776081	Lymphoma	None	None	10.236
GSE31312	GSM776082	Lymphoma	None	None	9.12153
GSE31312	GSM776083	Lymphoma	None	None	8.37069
GSE31312	GSM776084	Lymphoma	None	None	8.59619
GSE31312	GSM776085	Lymphoma	None	None	8.36632
GSE31312	GSM776086	Lymphoma	None	None	8.53916
GSE31312	GSM776087	Lymphoma	None	None	9.55651
GSE31312	GSM776088	Lymphoma	None	None	9.80574
GSE31312	GSM776089	Lymphoma	None	None	8.21917
GSE31312	GSM776090	Lymphoma	None	None	8.65821
GSE31312	GSM776091	Lymphoma	None	None	7.59991
GSE31312	GSM776092	Lymphoma	None	None	8.93958
GSE31312	GSM776093	Lymphoma	None	None	9.0954
GSE31312	GSM776094	Lymphoma	None	None	7.76818
GSE31312	GSM776095	Lymphoma	None	None	8.31288
GSE31312	GSM776096	Lymphoma	None	None	9.21189
GSE31312	GSM776097	Lymphoma	None	None	8.67948
GSE31312	GSM776098	Lymphoma	None	None	9.46964
GSE31312	GSM776099	Lymphoma	None	None	9.37721
GSE31312	GSM776100	Lymphoma	None	None	9.28771
GSE31312	GSM776101	Lymphoma	None	None	10.5411
GSE31312	GSM776102	Lymphoma	None	None	9.66356
GSE31312	GSM776103	Lymphoma	None	None	9.76818
GSE31312	GSM776104	Lymphoma	None	None	8.75822
GSE31312	GSM776105	Lymphoma	None	None	8.8857
GSE31312	GSM776106	Lymphoma	None	None	9.02237
GSE31312	GSM776107	Lymphoma	None	None	9.0607
GSE31312	GSM776108	Lymphoma	None	None	8.82655
GSE31312	GSM776109	Lymphoma	None	None	9.19967
GSE31312	GSM776110	Lymphoma	None	None	9.03342
GSE31312	GSM776111	Lymphoma	None	None	9.56986
GSE31312	GSM776112	Lymphoma	None	None	7.89482
GSE31312	GSM776113	Lymphoma	None	None	8.57743
GSE31312	GSM776114	Lymphoma	None	None	9.47978
GSE31312	GSM776115	Lymphoma	None	None	9.13186
GSE31312	GSM776116	Lymphoma	None	None	8.81698
GSE31312	GSM776117	Lymphoma	None	None	9.29921
GSE31312	GSM776118	Lymphoma	None	None	9.98868
GSE31312	GSM776119	Lymphoma	None	None	8.35315
GSE31312	GSM776120	Lymphoma	None	None	8.55459
GSE31312	GSM776121	Lymphoma	None	None	9.32193
GSE31312	GSM776122	Lymphoma	None	None	7.55459
GSE31312	GSM776123	Lymphoma	None	None	9.39874
GSE31312	GSM776124	Lymphoma	None	None	9.10066
GSE31312	GSM776125	Lymphoma	None	None	9.03067
GSE31312	GSM776126	Lymphoma	None	None	8.65464
GSE31312	GSM776127	Lymphoma	None	None	9.1472
GSE31312	GSM776128	Lymphoma	None	None	9.3837
GSE31312	GSM776129	Lymphoma	None	None	8.53138
GSE31312	GSM776130	Lymphoma	None	None	9.18735
GSE31312	GSM776131	Lymphoma	None	None	9.81698
GSE31312	GSM776132	Lymphoma	None	None	8.33985
GSE31312	GSM776133	Lymphoma	None	None	8.51964
GSE31312	GSM776134	Lymphoma	None	None	8.07682
GSE31312	GSM776135	Lymphoma	None	None	8.73132
GSE31312	GSM776136	Lymphoma	None	None	7.70044
GSE31312	GSM776137	Lymphoma	None	None	9.23122
GSE31312	GSM776138	Lymphoma	None	None	9.5812
GSE31312	GSM776139	Lymphoma	None	None	8.70736
GSE31312	GSM776140	Lymphoma	None	None	9.16239
GSE31312	GSM776141	Lymphoma	None	None	7.52356
GSE31312	GSM776142	Lymphoma	None	None	8.69697
GSE31312	GSM776143	Lymphoma	None	None	10.3208
GSE31312	GSM776144	Lymphoma	None	None	8.49985
GSE31312	GSM776145	Lymphoma	None	None	9.10066
GSE31312	GSM776146	Lymphoma	None	None	8.35755
GSE31312	GSM776147	Lymphoma	None	None	9.30606
GSE31312	GSM776148	Lymphoma	None	None	8.78136
GSE31312	GSM776149	Lymphoma	None	None	9.33762
GSE31312	GSM776150	Lymphoma	None	None	9.23362
GSE31312	GSM776151	Lymphoma	None	None	8.32643
GSE31312	GSM776152	Lymphoma	None	None	8.70044
GSE31312	GSM776153	Lymphoma	None	None	9.50779
GSE31312	GSM776154	Lymphoma	None	None	8.24317
GSE31312	GSM776155	Lymphoma	None	None	7.31288
GSE31312	GSM776156	Lymphoma	None	None	9.77314
GSE31312	GSM776157	Lymphoma	None	None	9.71939
GSE31312	GSM776158	Lymphoma	None	None	9.52552
GSE31312	GSM776159	Lymphoma	None	None	9.10329
GSE31312	GSM776160	Lymphoma	None	None	9.77149
GSE31312	GSM776161	Lymphoma	None	None	10.8154
GSE31312	GSM776162	Lymphoma	None	None	8.42626
GSE31312	GSM776163	Lymphoma	None	None	8.43879
GSE31312	GSM776164	Lymphoma	None	None	8.10852
GSE31312	GSM776165	Lymphoma	None	None	8.96
GSE31312	GSM776166	Lymphoma	None	None	8.87958
GSE31312	GSM776167	Lymphoma	None	None	7.83289
GSE31312	GSM776168	Lymphoma	None	None	9.29002
GSE31312	GSM776169	Lymphoma	None	None	10.4073
GSE31312	GSM776170	Lymphoma	None	None	8.28077
GSE31312	GSM776171	Lymphoma	None	None	9.80735
GSE31312	GSM776172	Lymphoma	None	None	8.82337
GSE31312	GSM776173	Lymphoma	None	None	8.3966
GSE31312	GSM776174	Lymphoma	None	None	9.20701
GSE31312	GSM776175	Lymphoma	None	None	11.0119
GSE31312	GSM776176	Lymphoma	None	None	9.63662
GSE31312	GSM776177	Lymphoma	None	None	9.21675
GSE31312	GSM776178	Lymphoma	None	None	8.48382
GSE31312	GSM776179	Lymphoma	None	None	8.52356
GSE31312	GSM776180	Lymphoma	None	None	9.42626
GSE31312	GSM776181	Lymphoma	None	None	8.65821
GSE31312	GSM776182	Lymphoma	None	None	9.86882
GSE31312	GSM776183	Lymphoma	None	None	9.5216
GSE31312	GSM776184	Lymphoma	None	None	9.78136
GSE31312	GSM776185	Lymphoma	None	None	8.28077
GSE31312	GSM776186	Lymphoma	None	None	9.60733
GSE31312	GSM776187	Lymphoma	None	None	8.44708
GSE31312	GSM776188	Lymphoma	None	None	10.1189
GSE31312	GSM776189	Lymphoma	None	None	9.63118
GSE31312	GSM776190	Lymphoma	None	None	8.06609
GSE31312	GSM776191	Lymphoma	None	None	8.68299
GSE31312	GSM776192	Lymphoma	None	None	9.04985
GSE31312	GSM776193	Lymphoma	None	None	8.66534
GSE31312	GSM776194	Lymphoma	None	None	9.11894
GSE31312	GSM776195	Lymphoma	None	None	9.86728
GSE31312	GSM776196	Lymphoma	None	None	8.29002
GSE31312	GSM776197	Lymphoma	None	None	9.0607
GSE31312	GSM776198	Lymphoma	None	None	9.24079
GSE31312	GSM776199	Lymphoma	None	None	8.96867
GSE31312	GSM776200	Lymphoma	None	None	9.33539
GSE31312	GSM776201	Lymphoma	None	None	8.93958
GSE31312	GSM776202	Lymphoma	None	None	9.13443
GSE31312	GSM776203	Lymphoma	None	None	9.33539
GSE31312	GSM776204	Lymphoma	None	None	8.49185
GSE31312	GSM776205	Lymphoma	None	None	10.2574
GSE31312	GSM776206	Lymphoma	None	None	9.36413
GSE31312	GSM776207	Lymphoma	None	None	10.0768
GSE31312	GSM776208	Lymphoma	None	None	8.39232
GSE31312	GSM776209	Lymphoma	None	None	9.86264
GSE31312	GSM776210	Lymphoma	None	None	9.51767
GSE31312	GSM776211	Lymphoma	None	None	8.36632
GSE31312	GSM776212	Lymphoma	None	None	8.69
GSE31312	GSM776213	Lymphoma	None	None	8.71081
GSE31312	GSM776214	Lymphoma	None	None	9.62022
GSE31312	GSM776215	Lymphoma	None	None	8.43879
GSE31312	GSM776216	Lymphoma	None	None	8.9542
GSE31312	GSM776217	Lymphoma	None	None	9.56605
GSE31312	GSM776218	Lymphoma	None	None	9.43463
GSE31312	GSM776219	Lymphoma	None	None	8.97154
GSE31312	GSM776220	Lymphoma	None	None	9.00843
GSE31312	GSM776221	Lymphoma	None	None	8.9629
GSE31312	GSM776222	Lymphoma	None	None	9.67066
GSE31312	GSM776223	Lymphoma	None	None	10.1202
GSE31312	GSM776224	Lymphoma	None	None	8.45943
GSE31312	GSM776225	Lymphoma	None	None	9.11634
GSE31312	GSM776226	Lymphoma	None	None	10.8619
GSE31312	GSM776227	Lymphoma	None	None	8.224
GSE31312	GSM776228	Lymphoma	None	None	9.2738
GSE31312	GSM776229	Lymphoma	None	None	7.96578
GSE31312	GSM776230	Lymphoma	None	None	9.15735
GSE31312	GSM776231	Lymphoma	None	None	9.57365
GSE31312	GSM776232	Lymphoma	None	None	9.44501
GSE31312	GSM776233	Lymphoma	None	None	9.17991
GSE31312	GSM776234	Lymphoma	None	None	9.36194
GSE31312	GSM776235	Lymphoma	None	None	9.10591
GSE31312	GSM776236	Lymphoma	None	None	9.34207
GSE31312	GSM776237	Lymphoma	None	None	9.26913
GSE31312	GSM776238	Lymphoma	None	None	9.64205
GSE31312	GSM776239	Lymphoma	None	None	9.00562
GSE31312	GSM776240	Lymphoma	None	None	8.79766
GSE31312	GSM776241	Lymphoma	None	None	9.64205
GSE31312	GSM776242	Lymphoma	None	None	9.98584
GSE31312	GSM776243	Lymphoma	None	None	8.85487
GSE31312	GSM776244	Lymphoma	None	None	9.71596
GSE31312	GSM776245	Lymphoma	None	None	8.85487
GSE31312	GSM776246	Lymphoma	None	None	9.42836
GSE31312	GSM776247	Lymphoma	None	None	8.32643
GSE31312	GSM776248	Lymphoma	None	None	9.67243
GSE31312	GSM776249	Lymphoma	None	None	8.57743
GSE31312	GSM776250	Lymphoma	None	None	8.88874
GSE31312	GSM776251	Lymphoma	None	None	9.43254
GSE31312	GSM776252	Lymphoma	None	None	8.98299
GSE31312	GSM776253	Lymphoma	None	None	8.76818
GSE31312	GSM776254	Lymphoma	None	None	7.67243
GSE31312	GSM776255	Lymphoma	None	None	9.04985
GSE31312	GSM776256	Lymphoma	None	None	9.45533
GSE31312	GSM776257	Lymphoma	None	None	8.85798
GSE31312	GSM776258	Lymphoma	None	None	8.09276
GSE31312	GSM776259	Lymphoma	None	None	9.09011
GSE31312	GSM776260	Lymphoma	None	None	9.22159
GSE31312	GSM776261	Lymphoma	None	None	8.10329
GSE31312	GSM776262	Lymphoma	None	None	9.44708
GSE31312	GSM776263	Lymphoma	None	None	8.84549
GSE31312	GSM776264	Lymphoma	None	None	9.02514
GSE31312	GSM776265	Lymphoma	None	None	8.85175
GSE31312	GSM776266	Lymphoma	None	None	9.84706
GSE31312	GSM776267	Lymphoma	None	None	9.37938
GSE31312	GSM776268	Lymphoma	None	None	8.81378
GSE31312	GSM776269	Lymphoma	None	None	9.27845
GSE31312	GSM776270	Lymphoma	None	None	9.7364
GSE31312	GSM776271	Lymphoma	None	None	8.98868
GSE31312	GSM776272	Lymphoma	None	None	9.96867
GSE31312	GSM776273	Lymphoma	None	None	8.49185
GSE31312	GSM776274	Lymphoma	None	None	9.27612
GSE31312	GSM776275	Lymphoma	None	None	9.94691
GSE31312	GSM776276	Lymphoma	None	None	9.66534
GSE31312	GSM776277	Lymphoma	None	None	8.95128
GSE31312	GSM776278	Lymphoma	None	None	9.07414
GSE31312	GSM776279	Lymphoma	None	None	8.76818
GSE31312	GSM776280	Lymphoma	None	None	8.93664
GSE31312	GSM776281	Lymphoma	None	None	9.12153
GSE31312	GSM776282	Lymphoma	None	None	8.57743
GSE31312	GSM776283	Lymphoma	None	None	8.36194
GSE31312	GSM776284	Lymphoma	None	None	9.06609
GSE31312	GSM776285	Lymphoma	None	None	8.7039
GSE31312	GSM776286	Lymphoma	None	None	9.03067
GSE31312	GSM776287	Lymphoma	None	None	9.20212
GSE31312	GSM776288	Lymphoma	None	None	8.59619
GSE31312	GSM776289	Lymphoma	None	None	8.72792
GSE31312	GSM776290	Lymphoma	None	None	11.6826
GSE31312	GSM776291	Lymphoma	None	None	8.71425
GSE31312	GSM776292	Lymphoma	None	None	9.05257
GSE31312	GSM776293	Lymphoma	None	None	9.10329
GSE31312	GSM776294	Lymphoma	None	None	9.51175
GSE31312	GSM776295	Lymphoma	None	None	9.19229
GSE31312	GSM776296	Lymphoma	None	None	8.70044
GSE31312	GSM776297	Lymphoma	None	None	9.7879
GSE31312	GSM776298	Lymphoma	None	None	8.88264
GSE31312	GSM776299	Lymphoma	None	None	7.86419
GSE31312	GSM776300	Lymphoma	None	None	9.15482
GSE31312	GSM776301	Lymphoma	None	None	8.41785
GSE31312	GSM776302	Lymphoma	None	None	8.86419
GSE31312	GSM776303	Lymphoma	None	None	8.35755
GSE31312	GSM776304	Lymphoma	None	None	9.13955
GSE31312	GSM776305	Lymphoma	None	None	6.98868
GSE31312	GSM776306	Lymphoma	None	None	10.1636
GSE31312	GSM776307	Lymphoma	None	None	8.95128
GSE31312	GSM776308	Lymphoma	None	None	9.55842
GSE31312	GSM776309	Lymphoma	None	None	8.75154
GSE31312	GSM776310	Lymphoma	None	None	8.01123
GSE31312	GSM776311	Lymphoma	None	None	8.34873
GSE31312	GSM776312	Lymphoma	None	None	8.30378
GSE31312	GSM776313	Lymphoma	None	None	8.42626
GSE31312	GSM776314	Lymphoma	None	None	8.61102
GSE31312	GSM776315	Lymphoma	None	None	9.36194
GSE31312	GSM776316	Lymphoma	None	None	8.62936
GSE31312	GSM776317	Lymphoma	None	None	8.71768
GSE31312	GSM776318	Lymphoma	None	None	9.61287
GSE31312	GSM776319	Lymphoma	None	None	8.52748
GSE31312	GSM776320	Lymphoma	None	None	8.00562
GSE31312	GSM776321	Lymphoma	None	None	9.41574
GSE31312	GSM776322	Lymphoma	None	None	9.24317
GSE31312	GSM776323	Lymphoma	None	None	10.1396
GSE31312	GSM776324	Lymphoma	None	None	8.16993
GSE31312	GSM776325	Lymphoma	None	None	9.47776
GSE31312	GSM776326	Lymphoma	None	None	9.2503
GSE31312	GSM776327	Lymphoma	None	None	8.45943
GSE31312	GSM776328	Lymphoma	None	None	8.58871
GSE31312	GSM776329	Lymphoma	None	None	8.68299
GSE31312	GSM776330	Lymphoma	None	None	9.20945
GSE31312	GSM776331	Lymphoma	None	None	8.49185
GSE31312	GSM776332	Lymphoma	None	None	7.62205
GSE31312	GSM776333	Lymphoma	None	None	8.29002
GSE31312	GSM776334	Lymphoma	None	None	9.28309
GSE31312	GSM776335	Lymphoma	None	None	9.03067
GSE31312	GSM776336	Lymphoma	None	None	8.94251
GSE31312	GSM776337	Lymphoma	None	None	9.43671
GSE31312	GSM776338	Lymphoma	None	None	9.42626
GSE31312	GSM776339	Lymphoma	None	None	8.36194
GSE31312	GSM776340	Lymphoma	None	None	8.22882
GSE31312	GSM776341	Lymphoma	None	None	9.65284
GSE31312	GSM776342	Lymphoma	None	None	8.86109
GSE31312	GSM776343	Lymphoma	None	None	9.89482
GSE31312	GSM776344	Lymphoma	None	None	9.57175
GSE31312	GSM776345	Lymphoma	None	None	8.87652
GSE31312	GSM776346	Lymphoma	None	None	8.71425
GSE31312	GSM776347	Lymphoma	None	None	8.46352
GSE31312	GSM776348	Lymphoma	None	None	9.21189
GSE31312	GSM776349	Lymphoma	None	None	9.20212
GSE31312	GSM776350	Lymphoma	None	None	9.19722
GSE31312	GSM776351	Lymphoma	None	None	8.74147
GSE31312	GSM776352	Lymphoma	None	None	9.53528
GSE31312	GSM776353	Lymphoma	None	None	9.85953
GSE31312	GSM776354	Lymphoma	None	None	5.72792
GSE31312	GSM776355	Lymphoma	None	None	9.15228
GSE31312	GSM776356	Lymphoma	None	None	8.81698
GSE31312	GSM776357	Lymphoma	None	None	8.94251
GSE31312	GSM776358	Lymphoma	None	None	8.91588
GSE31312	GSM776359	Lymphoma	None	None	8.99152
GSE31312	GSM776360	Lymphoma	None	None	8.57743
GSE31312	GSM776361	Lymphoma	None	None	8.10329
GSE31312	GSM776362	Lymphoma	None	None	9.9629
GSE31312	GSM776363	Lymphoma	None	None	10.2009
GSE31312	GSM776364	Lymphoma	None	None	9.47371
GSE31312	GSM776365	Lymphoma	None	None	9.20701
GSE31312	GSM776366	Lymphoma	None	None	8.82655
GSE31312	GSM776367	Lymphoma	None	None	8.29921
GSE31312	GSM776368	Lymphoma	None	None	8.48784
GSE31312	GSM776369	Lymphoma	None	None	8.49586
GSE31312	GSM776370	Lymphoma	None	None	8.33092
GSE31312	GSM776371	Lymphoma	None	None	8.59246
GSE31312	GSM776372	Lymphoma	None	None	7.33092
GSE31312	GSM776373	Lymphoma	None	None	8.78463
GSE31312	GSM776374	Lymphoma	None	None	8.54303
GSE31312	GSM776375	Lymphoma	None	None	8.91289
GSE31312	GSM776376	Lymphoma	None	None	8.71081
GSE31312	GSM776377	Lymphoma	None	None	9.30834
GSE31312	GSM776378	Lymphoma	None	None	8.61471
GSE31312	GSM776379	Lymphoma	None	None	8.78136
GSE31312	GSM776380	Lymphoma	None	None	8.32193
GSE31312	GSM776381	Lymphoma	None	None	8.44708
GSE31312	GSM776382	Lymphoma	None	None	8.97154
GSE31312	GSM776383	Lymphoma	None	None	8.82655
GSE31312	GSM776384	Lymphoma	None	None	8.33985
GSE31312	GSM776385	Lymphoma	None	None	9.4818
GSE31312	GSM776386	Lymphoma	None	None	9.16993
GSE31312	GSM776387	Lymphoma	None	None	10.3083
GSE31312	GSM776388	Lymphoma	None	None	8.52748
GSE31312	GSM776389	Lymphoma	None	None	8.62571
GSE31312	GSM776390	Lymphoma	None	None	8.41363
GSE31312	GSM776391	Lymphoma	None	None	9.22159
GSE31312	GSM776392	Lymphoma	None	None	9.24317
GSE31312	GSM776393	Lymphoma	None	None	9.13699
GSE31312	GSM776394	Lymphoma	None	None	9.29692
GSE31312	GSM776395	Lymphoma	None	None	9.75989
GSE31312	GSM776396	Lymphoma	None	None	8.50383
GSE31312	GSM776397	Lymphoma	None	None	8.80735
GSE31312	GSM776398	Lymphoma	None	None	8.85798
GSE31312	GSM776399	Lymphoma	None	None	8.88874
GSE31312	GSM776400	Lymphoma	None	None	9.1267
GSE31312	GSM776401	Lymphoma	None	None	8.54689
GSE31312	GSM776402	Lymphoma	None	None	8.90989
GSE31312	GSM776403	Lymphoma	None	None	7.91289
GSE31312	GSM776404	Lymphoma	None	None	9.17991
GSE31312	GSM776405	Lymphoma	None	None	9.73978
GSE31312	GSM776406	Lymphoma	None	None	9.16742
GSE31312	GSM776407	Lymphoma	None	None	8.69349
GSE31312	GSM776408	Lymphoma	None	None	7.72792
GSE31312	GSM776409	Lymphoma	None	None	9.57554
GSE31312	GSM776410	Lymphoma	None	None	8.53528
GSE31312	GSM776411	Lymphoma	None	None	9.63118
GSE31312	GSM776412	Lymphoma	None	None	8.48382
GSE31312	GSM776413	Lymphoma	None	None	8.88874
GSE31312	GSM776414	Lymphoma	None	None	8.32193
GSE31312	GSM776415	Lymphoma	None	None	9.66711
GSE31312	GSM776416	Lymphoma	None	None	8.6865
GSE31312	GSM776417	Lymphoma	None	None	9.17991
GSE31312	GSM776418	Lymphoma	None	None	8.40939
GSE31312	GSM776419	Lymphoma	None	None	9.27612
GSE31312	GSM776420	Lymphoma	None	None	9.04166
GSE31312	GSM776421	Lymphoma	None	None	9.82972
GSE31312	GSM776422	Lymphoma	None	None	8.6865
GSE31312	GSM776423	Lymphoma	None	None	7.91289
GSE31312	GSM776424	Lymphoma	None	None	8.87344
GSE31312	GSM776425	Lymphoma	None	None	8.59246
GSE31312	GSM776426	Lymphoma	None	None	8.65821
GSE31312	GSM776427	Lymphoma	None	None	8.64386
GSE31312	GSM776428	Lymphoma	None	None	8.77149
GSE31312	GSM776429	Lymphoma	None	None	8.59619
GSE31312	GSM776430	Lymphoma	None	None	8.9629
GSE31312	GSM776431	Lymphoma	None	None	8.89482
GSE31312	GSM776432	Lymphoma	None	None	9.33092
GSE31312	GSM776433	Lymphoma	None	None	9.55267
GSE31312	GSM776434	Lymphoma	None	None	9.25974
GSE31312	GSM776435	Lymphoma	None	None	9.66711
GSE31312	GSM776436	Lymphoma	None	None	9.32643
GSE31312	GSM776437	Lymphoma	None	None	8.62936
GSE31312	GSM776438	Lymphoma	None	None	9.60363
GSE31312	GSM776439	Lymphoma	None	None	9.08481
GSE31312	GSM776440	Lymphoma	None	None	10.0954
GSE31312	GSM776441	Lymphoma	None	None	8.64024
GSE31312	GSM776442	Lymphoma	None	None	9.62753
GSE31312	GSM776443	Lymphoma	None	None	9.52552
GSE31312	GSM776444	Lymphoma	None	None	9.23601
GSE31312	GSM776445	Lymphoma	None	None	8.29921
GSE31312	GSM776446	Lymphoma	None	None	10.6768
GSE31312	GSM776447	Lymphoma	None	None	9.53333
GSE31312	GSM776448	Lymphoma	None	None	8.74819
GSE31312	GSM776449	Lymphoma	None	None	8.32643
GSE31312	GSM776450	Lymphoma	None	None	9.43045
GSE31312	GSM776451	Lymphoma	None	None	9.2854
GSE31312	GSM776452	Lymphoma	None	None	9.33316
GSE31312	GSM776453	Lymphoma	None	None	9.49785
GSE31312	GSM776454	Lymphoma	None	None	10.1624
GSE31312	GSM776455	Lymphoma	None	None	9.74483
GSE31312	GSM776456	Lymphoma	None	None	8.78463
GSE31312	GSM776457	Lymphoma	None	None	8.97441
GSE31312	GSM776458	Lymphoma	None	None	10.1935
GSE31312	GSM776459	Lymphoma	None	None	8.75489
GSE31312	GSM776460	Lymphoma	None	None	10.6018
GSE31312	GSM776461	Lymphoma	None	None	8.86419
GSE31312	GSM776462	Lymphoma	None	None	8.59619
GSE31312	GSM776463	Lymphoma	None	None	9.18239
GSE31312	GSM776464	Lymphoma	None	None	10.1033
GSE31312	GSM776465	Lymphoma	None	None	8.0607
GSE31312	GSM776466	Lymphoma	None	None	8.86109
GSE31312	GSM776467	Lymphoma	None	None	8.37504
GSE31312	GSM776468	Lymphoma	None	None	7.93074
GSE31312	GSM776469	Lymphoma	None	None	8.9542
GSE31312	GSM776470	Lymphoma	None	None	8
GSE31312	GSM776471	Lymphoma	None	None	8.32193
GSE31312	GSM776472	Lymphoma	None	None	8.65821
GSE31312	GSM776473	Lymphoma	None	None	9.2384
GSE31312	GSM776474	Lymphoma	None	None	9.01123
GSE31312	GSM776475	Lymphoma	None	None	8.41363
GSE31312	GSM776476	Lymphoma	None	None	9.62022
GSE12326	GSM309694	Leukemia	None	None	8.48382
GSE12326	GSM309695	Leukemia	None	None	8.65105
GSE12326	GSM309696	Leukemia	None	None	9.59059
GSE12326	GSM309697	Leukemia	None	None	8.55075
GSE12326	GSM309698	Leukemia	None	None	7.97154
GSE12326	GSM309699	Leukemia	None	None	8.21917
GSE12326	GSM309700	Leukemia	None	None	8.67948
GSE12326	GSM309701	Leukemia	None	None	8.64024
GSE12326	GSM309702	Leukemia	None	None	8.3966
GSE12326	GSM309703	Leukemia	None	None	8.05528
GSE10258	GSM259087	Leukemia	None	None	9.5216
GSE10258	GSM259088	Leukemia	None	None	9.31967
GSE10258	GSM259089	Leukemia	None	None	8.7879
GSE10258	GSM259090	Leukemia	None	None	9.31061
GSE10258	GSM259091	Leukemia	None	None	9.01959
GSE10258	GSM259092	Leukemia	None	None	9.79116
GSE10258	GSM259093	Leukemia	None	None	9.72281
GSE10258	GSM259094	Leukemia	None	None	9.11114
GSE10258	GSM259095	Leukemia	None	None	8.08215
GSE10258	GSM259096	Leukemia	None	None	9.13699
GSE10258	GSM259097	Leukemia	None	None	10.0701
GSE10258	GSM259098	Leukemia	None	None	7.90087
GSE10258	GSM259099	Leukemia	None	None	7.67948
GSE10258	GSM259100	Leukemia	None	None	8.16491
GSE10258	GSM259101	Leukemia	None	None	8.40514
GSE36474	GSM894408	Myeloma	None	None	8.35315
GSE36474	GSM894409	Myeloma	None	None	7.81378
GSE36474	GSM894410	Myeloma	None	None	8.41363
GSE36474	GSM894411	Myeloma	None	None	7.7879
GSE12417	GSM316652	Leukemia	0.7	Dead	7.33985
GSE12417	GSM316653	Leukemia	8.43	Dead	8.36632
GSE12417	GSM316654	Leukemia	15.23	Alive	8.31741
GSE12417	GSM316655	Leukemia	1.1	Dead	7.90087
GSE12417	GSM316656	Leukemia	3.2	Dead	8.79766
GSE12417	GSM316657	Leukemia	15.77	Dead	7.53916
GSE12417	GSM316659	Leukemia	15.7	Dead	8.70044
GSE12417	GSM316660	Leukemia	48.27	Alive	7.85798
GSE12417	GSM316661	Leukemia	2.4	Dead	7.99435
GSE12417	GSM316662	Leukemia	10.1	Dead	6.94251
GSE12417	GSM316663	Leukemia	10.03	Dead	8.79116
GSE12417	GSM316664	Leukemia	0.07	Dead	8.75822
GSE12417	GSM316665	Leukemia	40.07	Alive	7.59246
GSE12417	GSM316666	Leukemia	0.13	Dead	8.73471
GSE12417	GSM316667	Leukemia	10.27	Dead	8.45943
GSE12417	GSM316668	Leukemia	31.23	Alive	8.37069
GSE12417	GSM316669	Leukemia	3.8	Dead	8.36194
GSE12417	GSM316670	Leukemia	1.73	Dead	8.45533
GSE12417	GSM316671	Leukemia	12.93	Dead	7.33985
GSE12417	GSM316672	Leukemia	14.93	Alive	7.13955
GSE12417	GSM316673	Leukemia	46.83	Alive	8
GSE12417	GSM316674	Leukemia	36.17	Alive	6.83289
GSE12417	GSM316675	Leukemia	37.27	Dead	8.04985
GSE12417	GSM316676	Leukemia	17.97	Dead	8.09803
GSE12417	GSM316677	Leukemia	8.53	Dead	8.59991
GSE12417	GSM316678	Leukemia	45.8	Alive	8.19476
GSE12417	GSM316679	Leukemia	30.63	Alive	7.25739
GSE12417	GSM316680	Leukemia	39.6	Alive	8.85487
GSE12417	GSM316681	Leukemia	3.77	Dead	7.60733
GSE12417	GSM316682	Leukemia	47.57	Alive	8.87036
GSE12417	GSM316683	Leukemia	38.93	Alive	8.82655
GSE12417	GSM316684	Leukemia	37.77	Alive	7.11894
GSE12417	GSM316685	Leukemia	46.1	Alive	7.13955
GSE12417	GSM316686	Leukemia	50.6	Alive	8.31288
GSE12417	GSM316687	Leukemia	5.63	Dead	7.76818
GSE12417	GSM316688	Leukemia	13.43	Dead	7.07682
GSE12417	GSM316689	Leukemia	13.2	Dead	8.20457
GSE12417	GSM316690	Leukemia	0.47	Dead	8.91588
GSE12417	GSM316691	Leukemia	4.4	Dead	8.31741
GSE12417	GSM316692	Leukemia	35.2	Alive	8.98299
GSE12417	GSM316693	Leukemia	8.63	Dead	9.80735
GSE12417	GSM316694	Leukemia	50.27	Alive	8.00562
GSE12417	GSM316695	Leukemia	27.17	Dead	7.53916
GSE12417	GSM316696	Leukemia	42.6	Dead	8.03342
GSE12417	GSM316697	Leukemia	13.53	Alive	7.49985
GSE12417	GSM316698	Leukemia	32.63	Alive	7.86419
GSE12417	GSM316699	Leukemia	20.8	Dead	8.92481
GSE12417	GSM316700	Leukemia	7	Dead	8.24317
GSE12417	GSM316701	Leukemia	39.43	Alive	8.82972
GSE12417	GSM316702	Leukemia	1.33	Dead	7.99435
GSE12417	GSM316703	Leukemia	39.1	Alive	8.37504
GSE12417	GSM316704	Leukemia	1.2	Dead	8.80413
GSE12417	GSM316705	Leukemia	48.03	Alive	8.52748
GSE12417	GSM316706	Leukemia	43.33	Alive	8.91289
GSE12417	GSM316707	Leukemia	1.2	Dead	8.27612
GSE12417	GSM316708	Leukemia	17.2	Dead	8.59246
GSE12417	GSM316709	Leukemia	36.4	Alive	8.26679
GSE12417	GSM316710	Leukemia	9.03	Dead	8.32643
GSE12417	GSM316711	Leukemia	4.7	Alive	8.98868
GSE12417	GSM316712	Leukemia	20.8	Dead	7.35755
GSE12417	GSM316713	Leukemia	0.17	Dead	6.88264
GSE12417	GSM316714	Leukemia	0.03	Dead	8.72792
GSE12417	GSM316715	Leukemia	16.67	Dead	8.76155
GSE12417	GSM316716	Leukemia	11.4	Dead	8.21432
GSE12417	GSM316717	Leukemia	11	Dead	8.633
GSE12417	GSM316718	Leukemia	36	Alive	7.59991
GSE12417	GSM316719	Leukemia	39.17	Alive	8.04439
GSE12417	GSM316720	Leukemia	1.1	Dead	8.18488
GSE12417	GSM316721	Leukemia	46.77	Alive	8.33539
GSE12417	GSM316722	Leukemia	2.47	Dead	8.90689
GSE12417	GSM316723	Leukemia	13.27	Dead	7.37504
GSE12417	GSM316724	Leukemia	43.47	Alive	9.0607
GSE12417	GSM316725	Leukemia	0.13	Dead	8.68299
GSE12417	GSM316726	Leukemia	17.93	Dead	7.42626
GSE12417	GSM316727	Leukemia	33.97	Alive	7.45943
GSE12417	GSM316728	Leukemia	20.2	Dead	8.55459
GSE12417	GSM316729	Leukemia	8.03	Alive	8.74483
GSE12417	GSM316730	Leukemia	26.23	Dead	8.62571
GSE11877	GSM299862	Leukemia	None	None	8.56224
GSE11877	GSM299863	Leukemia	None	None	7.50779
GSE11877	GSM299864	Leukemia	None	None	7.57743
GSE11877	GSM299865	Leukemia	None	None	7.10852
GSE11877	GSM299866	Leukemia	None	None	6.62936
GSE11877	GSM299867	Leukemia	None	None	8.2384
GSE11877	GSM299868	Leukemia	None	None	7.85175
GSE11877	GSM299869	Leukemia	None	None	6.61471
GSE11877	GSM299870	Leukemia	None	None	8.11374
GSE11877	GSM299871	Leukemia	None	None	7.33092
GSE11877	GSM299872	Leukemia	None	None	6.62936
GSE11877	GSM299873	Leukemia	None	None	7.80735
GSE11877	GSM299874	Leukemia	None	None	7.88264
GSE11877	GSM299875	Leukemia	None	None	7.55459
GSE11877	GSM299876	Leukemia	None	None	7.07682
GSE11877	GSM299877	Leukemia	None	None	7.54689
GSE11877	GSM299878	Leukemia	None	None	7.15987
GSE11877	GSM299879	Leukemia	None	None	6.89482
GSE11877	GSM299880	Leukemia	None	None	8.14466
GSE11877	GSM299881	Leukemia	None	None	7.93074
GSE11877	GSM299882	Leukemia	None	None	7.59246
GSE11877	GSM299883	Leukemia	None	None	8.17991
GSE11877	GSM299884	Leukemia	None	None	7.19967
GSE11877	GSM299885	Leukemia	None	None	7.97154
GSE11877	GSM299886	Leukemia	None	None	7.77479
GSE11877	GSM299887	Leukemia	None	None	7.76155
GSE11877	GSM299888	Leukemia	None	None	7.32193
GSE11877	GSM299889	Leukemia	None	None	7.85175
GSE11877	GSM299890	Leukemia	None	None	6.64386
GSE11877	GSM299891	Leukemia	None	None	6.04439
GSE11877	GSM299892	Leukemia	None	None	8.16491
GSE11877	GSM299893	Leukemia	None	None	7.96
GSE11877	GSM299894	Leukemia	None	None	8.24793
GSE11877	GSM299895	Leukemia	None	None	7.39232
GSE11877	GSM299896	Leukemia	None	None	7.93074
GSE11877	GSM299897	Leukemia	None	None	8.49185
GSE11877	GSM299898	Leukemia	None	None	8.40939
GSE11877	GSM299899	Leukemia	None	None	7.10852
GSE11877	GSM299900	Leukemia	None	None	6.94251
GSE11877	GSM299901	Leukemia	None	None	7.27612
GSE11877	GSM299902	Leukemia	None	None	7.32193
GSE11877	GSM299903	Leukemia	None	None	8.16993
GSE11877	GSM299904	Leukemia	None	None	7.98868
GSE11877	GSM299905	Leukemia	None	None	7.44294
GSE11877	GSM299906	Leukemia	None	None	6.91886
GSE11877	GSM299907	Leukemia	None	None	6.93074
GSE11877	GSM299908	Leukemia	None	None	7.93664
GSE11877	GSM299909	Leukemia	None	None	7.82018
GSE11877	GSM299910	Leukemia	None	None	7.3837
GSE11877	GSM299911	Leukemia	None	None	7.98299
GSE11877	GSM299912	Leukemia	None	None	7.25739
GSE11877	GSM299913	Leukemia	None	None	7.33092
GSE11877	GSM299914	Leukemia	None	None	7.63662
GSE11877	GSM299915	Leukemia	None	None	7.25739
GSE11877	GSM299916	Leukemia	None	None	7.20945
GSE11877	GSM299917	Leukemia	None	None	6.74147
GSE11877	GSM299918	Leukemia	None	None	8.13955
GSE11877	GSM299919	Leukemia	None	None	7.32193
GSE11877	GSM299920	Leukemia	None	None	7.76818
GSE11877	GSM299921	Leukemia	None	None	9.04439
GSE11877	GSM299922	Leukemia	None	None	7.06609
GSE11877	GSM299923	Leukemia	None	None	7.67243
GSE11877	GSM299924	Leukemia	None	None	7.15987
GSE11877	GSM299925	Leukemia	None	None	7.60733
GSE11877	GSM299926	Leukemia	None	None	5.32193
GSE11877	GSM299927	Leukemia	None	None	8.24317
GSE11877	GSM299928	Leukemia	None	None	7.59246
GSE11877	GSM299929	Leukemia	None	None	6.72792
GSE11877	GSM299930	Leukemia	None	None	7.14975
GSE11877	GSM299931	Leukemia	None	None	7.47573
GSE11877	GSM299932	Leukemia	None	None	7.9542
GSE11877	GSM299933	Leukemia	None	None	6.78136
GSE11877	GSM299934	Leukemia	None	None	7.41785
GSE11877	GSM299935	Leukemia	None	None	7.98868
GSE11877	GSM299936	Leukemia	None	None	5.90689
GSE11877	GSM299937	Leukemia	None	None	8.36632
GSE11877	GSM299938	Leukemia	None	None	8.44708
GSE11877	GSM299939	Leukemia	None	None	7.90087
GSE11877	GSM299940	Leukemia	None	None	7.32193
GSE11877	GSM299941	Leukemia	None	None	7.12928
GSE11877	GSM299942	Leukemia	None	None	7.49185
GSE11877	GSM299943	Leukemia	None	None	6.64386
GSE11877	GSM299944	Leukemia	None	None	8.04439
GSE11877	GSM299945	Leukemia	None	None	7.64386
GSE11877	GSM299946	Leukemia	None	None	7.93074
GSE11877	GSM299947	Leukemia	None	None	8.10852
GSE11877	GSM299948	Leukemia	None	None	6.58496
GSE11877	GSM299949	Leukemia	None	None	7.70044
GSE11877	GSM299950	Leukemia	None	None	7.35755
GSE11877	GSM299951	Leukemia	None	None	7.19967
GSE11877	GSM299952	Leukemia	None	None	7.05528
GSE11877	GSM299953	Leukemia	None	None	7.44294
GSE11877	GSM299954	Leukemia	None	None	7.06609
GSE11877	GSM299955	Leukemia	None	None	7.93664
GSE11877	GSM299956	Leukemia	None	None	8.39232
GSE11877	GSM299957	Leukemia	None	None	7.41785
GSE11877	GSM299958	Leukemia	None	None	6.40939
GSE11877	GSM299959	Leukemia	None	None	6.64386
GSE11877	GSM299960	Leukemia	None	None	8.12412
GSE11877	GSM299961	Leukemia	None	None	7.98868
GSE11877	GSM299962	Leukemia	None	None	7.57743
GSE11877	GSM299963	Leukemia	None	None	7.19967
GSE11877	GSM299964	Leukemia	None	None	7.84549
GSE11877	GSM299965	Leukemia	None	None	5.70044
GSE11877	GSM299966	Leukemia	None	None	7.35755
GSE11877	GSM299967	Leukemia	None	None	7
GSE11877	GSM299968	Leukemia	None	None	7.64386
GSE11877	GSM299969	Leukemia	None	None	6.14975
GSE11877	GSM299970	Leukemia	None	None	7.31288
GSE11877	GSM299971	Leukemia	None	None	7.21917
GSE11877	GSM299972	Leukemia	None	None	7.9542
GSE11877	GSM299973	Leukemia	None	None	7.76155
GSE11877	GSM299974	Leukemia	None	None	7.18982
GSE11877	GSM299975	Leukemia	None	None	7
GSE11877	GSM299976	Leukemia	None	None	7.30378
GSE11877	GSM299977	Leukemia	None	None	7.65105
GSE11877	GSM299978	Leukemia	None	None	7.37504
GSE11877	GSM299979	Leukemia	None	None	6.47573
GSE11877	GSM299980	Leukemia	None	None	7.20945
GSE11877	GSM299981	Leukemia	None	None	8.15482
GSE11877	GSM299982	Leukemia	None	None	7.18982
GSE11877	GSM299983	Leukemia	None	None	7.43463
GSE11877	GSM299984	Leukemia	None	None	7.78136
GSE11877	GSM299985	Leukemia	None	None	7.20945
GSE11877	GSM299986	Leukemia	None	None	7.10852
GSE11877	GSM299987	Leukemia	None	None	7.64386
GSE11877	GSM299988	Leukemia	None	None	6.88264
GSE11877	GSM299989	Leukemia	None	None	7.76155
GSE11877	GSM299990	Leukemia	None	None	8.2384
GSE11877	GSM299991	Leukemia	None	None	7.69349
GSE11877	GSM299992	Leukemia	None	None	7.2854
GSE11877	GSM299993	Leukemia	None	None	7.42626
GSE11877	GSM299994	Leukemia	None	None	7.58496
GSE11877	GSM299995	Leukemia	None	None	8.09803
GSE11877	GSM299996	Leukemia	None	None	7.33985
GSE11877	GSM299997	Leukemia	None	None	7.59991
GSE11877	GSM299998	Leukemia	None	None	7.85175
GSE11877	GSM299999	Leukemia	None	None	7.2854
GSE11877	GSM300000	Leukemia	None	None	6.97728
GSE11877	GSM300001	Leukemia	None	None	7.5157
GSE11877	GSM300002	Leukemia	None	None	6.45943
GSE11877	GSM300003	Leukemia	None	None	8.47573
GSE11877	GSM300004	Leukemia	None	None	7.24793
GSE11877	GSM300005	Leukemia	None	None	7.50779
GSE11877	GSM300006	Leukemia	None	None	5.88264
GSE11877	GSM300007	Leukemia	None	None	6.79442
GSE11877	GSM300008	Leukemia	None	None	7.53916
GSE11877	GSM300009	Leukemia	None	None	8.10852
GSE11877	GSM300010	Leukemia	None	None	6.58496
GSE11877	GSM300011	Leukemia	None	None	7.94837
GSE11877	GSM300012	Leukemia	None	None	7.18982
GSE11877	GSM300013	Leukemia	None	None	7.82018
GSE11877	GSM300014	Leukemia	None	None	7.89482
GSE11877	GSM300015	Leukemia	None	None	8.74819
GSE11877	GSM300016	Leukemia	None	None	7.02237
GSE11877	GSM300017	Leukemia	None	None	7.70736
GSE11877	GSM300018	Leukemia	None	None	5.83289
GSE11877	GSM300019	Leukemia	None	None	6.72792
GSE11877	GSM300020	Leukemia	None	None	7.56986
GSE11877	GSM300021	Leukemia	None	None	8.82018
GSE11877	GSM300022	Leukemia	None	None	7.21917
GSE11877	GSM300023	Leukemia	None	None	8.02237
GSE11877	GSM300024	Leukemia	None	None	6.82018
GSE11877	GSM300025	Leukemia	None	None	7.77479
GSE11877	GSM300026	Leukemia	None	None	7.57743
GSE11877	GSM300027	Leukemia	None	None	7.96578
GSE11877	GSM300028	Leukemia	None	None	7.41785
GSE11877	GSM300029	Leukemia	None	None	8.82972
GSE11877	GSM300030	Leukemia	None	None	8.17991
GSE11877	GSM300031	Leukemia	None	None	7.13955
GSE11877	GSM300032	Leukemia	None	None	8.59991
GSE11877	GSM300033	Leukemia	None	None	8.56986
GSE11877	GSM300034	Leukemia	None	None	7
GSE11877	GSM300035	Leukemia	None	None	7.89482
GSE11877	GSM300036	Leukemia	None	None	7.70044
GSE11877	GSM300037	Leukemia	None	None	8.79766
GSE11877	GSM300038	Leukemia	None	None	7.62936
GSE11877	GSM300039	Leukemia	None	None	8.24793
GSE11877	GSM300040	Leukemia	None	None	8.61102
GSE11877	GSM300041	Leukemia	None	None	7.45943
GSE11877	GSM300042	Leukemia	None	None	9.20212
GSE11877	GSM300043	Leukemia	None	None	7.52356
GSE11877	GSM300044	Leukemia	None	None	8.03892
GSE11877	GSM300045	Leukemia	None	None	7.11894
GSE11877	GSM300046	Leukemia	None	None	8.60733
GSE11877	GSM300047	Leukemia	None	None	6.76818
GSE11877	GSM300048	Leukemia	None	None	8.79442
GSE11877	GSM300049	Leukemia	None	None	8.87036
GSE11877	GSM300050	Leukemia	None	None	6.10852
GSE11877	GSM300051	Leukemia	None	None	7.07682
GSE11877	GSM300052	Leukemia	None	None	7.80735
GSE11877	GSM300053	Leukemia	None	None	6.49185
GSE11877	GSM300054	Leukemia	None	None	6.83289
GSE11877	GSM300055	Leukemia	None	None	7.05528
GSE11877	GSM300056	Leukemia	None	None	7.21917
GSE11877	GSM300057	Leukemia	None	None	8.52356
GSE11877	GSM300058	Leukemia	None	None	6.83289
GSE11877	GSM300059	Leukemia	None	None	8.36632
GSE11877	GSM300060	Leukemia	None	None	8.32643
GSE11877	GSM300061	Leukemia	None	None	6.98868
GSE11877	GSM300062	Leukemia	None	None	6.40939
GSE11877	GSM300063	Leukemia	None	None	8.13443
GSE11877	GSM300064	Leukemia	None	None	8.73809
GSE11877	GSM300065	Leukemia	None	None	7.62936
GSE11877	GSM300066	Leukemia	None	None	8.98014
GSE11877	GSM300067	Leukemia	None	None	7.10852
GSE11877	GSM300068	Leukemia	None	None	7.81378
GSE32215	GSM798066	Leukemia	None	None	8.74483
GSE32215	GSM798067	Leukemia	None	None	7.8009
GSE32215	GSM798070	Leukemia	None	None	7.53138
GSE32215	GSM798076	Leukemia	None	None	8.11894
GSE32215	GSM798082	Leukemia	None	None	8.54303
GSE32215	GSM798101	Leukemia	None	None	8.45943
GSE32215	GSM798105	Leukemia	None	None	8.76155
GSE32215	GSM798106	Leukemia	None	None	8.27612
GSE32215	GSM798109	Leukemia	None	None	7.52356
GSE32215	GSM798111	Leukemia	None	None	7.13955
GSE32215	GSM798112	Leukemia	None	None	10.3242
GSE32215	GSM798115	Leukemia	None	None	8.69
GSE32215	GSM798122	Leukemia	None	None	8.11374
GSE32215	GSM798123	Leukemia	None	None	8.29002
GSE32215	GSM798126	Leukemia	None	None	8.45943
GSE32215	GSM798128	Leukemia	None	None	8.04985
GSE32215	GSM798131	Leukemia	None	None	9.19967
GSE32215	GSM798132	Leukemia	None	None	9.04439
GSE32215	GSM798135	Leukemia	None	None	8.58496
GSE32215	GSM798138	Leukemia	None	None	8.2384
GSE32215	GSM798140	Leukemia	None	None	8.48784
GSE32215	GSM798142	Leukemia	None	None	7.32193
GSE32215	GSM798143	Leukemia	None	None	8.55075
GSE32215	GSM798145	Leukemia	None	None	8.7039
GSE32215	GSM798147	Leukemia	None	None	7.19967
GSE32215	GSM798149	Leukemia	None	None	8.47168
GSE32215	GSM798154	Leukemia	None	None	8.13955
GSE32215	GSM798155	Leukemia	None	None	7.40939
GSE32215	GSM798159	Leukemia	None	None	7.71425
GSE32215	GSM798160	Leukemia	None	None	7.11894
GSE32215	GSM798161	Leukemia	None	None	7.06609
GSE32215	GSM798195	Leukemia	None	None	9.14975
GSE32215	GSM798219	Leukemia	None	None	7.88264
GSE32215	GSM798253	Leukemia	None	None	8.86728
GSE32215	GSM798254	Leukemia	None	None	8.88264
GSE32215	GSM798261	Leukemia	None	None	8.61839
GSE32215	GSM798268	Leukemia	None	None	8.01123
GSE32215	GSM798068	Leukemia	None	None	7.6865
GSE32215	GSM798069	Leukemia	None	None	8.18488
GSE32215	GSM798071	Leukemia	None	None	7.33985
GSE32215	GSM798072	Leukemia	None	None	8.40088
GSE32215	GSM798073	Leukemia	None	None	8.42206
GSE32215	GSM798074	Leukemia	None	None	8.2854
GSE32215	GSM798075	Leukemia	None	None	9.18982
GSE32215	GSM798077	Leukemia	None	None	8.60363
GSE32215	GSM798078	Leukemia	None	None	9.10329
GSE32215	GSM798079	Leukemia	None	None	8.57743
GSE32215	GSM798080	Leukemia	None	None	8.51175
GSE32215	GSM798081	Leukemia	None	None	8.65464
GSE32215	GSM798083	Leukemia	None	None	8.19476
GSE32215	GSM798084	Leukemia	None	None	8.33985
GSE32215	GSM798085	Leukemia	None	None	7.55459
GSE32215	GSM798086	Leukemia	None	None	7.64386
GSE32215	GSM798087	Leukemia	None	None	7.32193
GSE32215	GSM798088	Leukemia	None	None	9.21917
GSE32215	GSM798089	Leukemia	None	None	7.61471
GSE32215	GSM798090	Leukemia	None	None	8.73809
GSE32215	GSM798091	Leukemia	None	None	8.42206
GSE32215	GSM798092	Leukemia	None	None	9.69697
GSE32215	GSM798093	Leukemia	None	None	7.97728
GSE32215	GSM798094	Leukemia	None	None	8.17991
GSE32215	GSM798095	Leukemia	None	None	8.40514
GSE32215	GSM798096	Leukemia	None	None	8.16993
GSE32215	GSM798097	Leukemia	None	None	8.224
GSE32215	GSM798098	Leukemia	None	None	8.59246
GSE32215	GSM798099	Leukemia	None	None	8.9571
GSE32215	GSM798100	Leukemia	None	None	8.80735
GSE32215	GSM798102	Leukemia	None	None	8.96
GSE32215	GSM798103	Leukemia	None	None	8.46761
GSE32215	GSM798104	Leukemia	None	None	7.30378
GSE32215	GSM798107	Leukemia	None	None	7.88264
GSE32215	GSM798108	Leukemia	None	None	7.91289
GSE32215	GSM798110	Leukemia	None	None	8.53528
GSE32215	GSM798113	Leukemia	None	None	8.42206
GSE32215	GSM798114	Leukemia	None	None	8.24317
GSE32215	GSM798116	Leukemia	None	None	8.51964
GSE32215	GSM798117	Leukemia	None	None	8.63662
GSE32215	GSM798118	Leukemia	None	None	8.50383
GSE32215	GSM798119	Leukemia	None	None	8.2854
GSE32215	GSM798120	Leukemia	None	None	6.97728
GSE32215	GSM798121	Leukemia	None	None	8.92778
GSE32215	GSM798124	Leukemia	None	None	8.24793
GSE32215	GSM798125	Leukemia	None	None	8.49985
GSE32215	GSM798127	Leukemia	None	None	8.43463
GSE32215	GSM798129	Leukemia	None	None	7.35755
GSE32215	GSM798130	Leukemia	None	None	9.20945
GSE32215	GSM798133	Leukemia	None	None	7.25739
GSE32215	GSM798134	Leukemia	None	None	8.55459
GSE32215	GSM798136	Leukemia	None	None	8.3443
GSE32215	GSM798137	Leukemia	None	None	8.69349
GSE32215	GSM798139	Leukemia	None	None	8.50779
GSE32215	GSM798141	Leukemia	None	None	7.67948
GSE32215	GSM798144	Leukemia	None	None	9.27612
GSE32215	GSM798146	Leukemia	None	None	8.66534
GSE32215	GSM798148	Leukemia	None	None	7.94837
GSE32215	GSM798150	Leukemia	None	None	8.64024
GSE32215	GSM798151	Leukemia	None	None	8.47573
GSE32215	GSM798152	Leukemia	None	None	7.92481
GSE32215	GSM798153	Leukemia	None	None	8.0607
GSE32215	GSM798156	Leukemia	None	None	8.76487
GSE32215	GSM798157	Leukemia	None	None	9.03067
GSE32215	GSM798158	Leukemia	None	None	8.66888
GSE32215	GSM798162	Leukemia	None	None	9.41785
GSE32215	GSM798163	Leukemia	None	None	9.94544
GSE32215	GSM798164	Leukemia	None	None	8.51175
GSE32215	GSM798165	Leukemia	None	None	8.5157
GSE32215	GSM798166	Leukemia	None	None	7.91886
GSE32215	GSM798167	Leukemia	None	None	8.44294
GSE32215	GSM798168	Leukemia	None	None	8.7039
GSE32215	GSM798169	Leukemia	None	None	8.6865
GSE32215	GSM798170	Leukemia	None	None	8.53528
GSE32215	GSM798171	Leukemia	None	None	8.08215
GSE32215	GSM798172	Leukemia	None	None	8.41363
GSE32215	GSM798173	Leukemia	None	None	9.55075
GSE32215	GSM798174	Leukemia	None	None	8.53528
GSE32215	GSM798175	Leukemia	None	None	8.25739
GSE32215	GSM798176	Leukemia	None	None	7.87652
GSE32215	GSM798177	Leukemia	None	None	9.18982
GSE32215	GSM798178	Leukemia	None	None	8.93369
GSE32215	GSM798179	Leukemia	None	None	7.76818
GSE32215	GSM798180	Leukemia	None	None	8.51175
GSE32215	GSM798181	Leukemia	None	None	7.27612
GSE32215	GSM798182	Leukemia	None	None	8.20945
GSE32215	GSM798183	Leukemia	None	None	8.12928
GSE32215	GSM798184	Leukemia	None	None	8.40088
GSE32215	GSM798185	Leukemia	None	None	8.29462
GSE32215	GSM798186	Leukemia	None	None	8.92481
GSE32215	GSM798187	Leukemia	None	None	8.45943
GSE32215	GSM798188	Leukemia	None	None	8.224
GSE32215	GSM798189	Leukemia	None	None	8.08215
GSE32215	GSM798190	Leukemia	None	None	8.33092
GSE32215	GSM798191	Leukemia	None	None	8.22882
GSE32215	GSM798192	Leukemia	None	None	7.76155
GSE32215	GSM798193	Leukemia	None	None	7.53138
GSE32215	GSM798194	Leukemia	None	None	8.7211
GSE32215	GSM798196	Leukemia	None	None	8.98868
GSE32215	GSM798197	Leukemia	None	None	8.71081
GSE32215	GSM798198	Leukemia	None	None	8.21432
GSE32215	GSM798199	Leukemia	None	None	8.87036
GSE32215	GSM798200	Leukemia	None	None	8.30378
GSE32215	GSM798201	Leukemia	None	None	8.39232
GSE32215	GSM798202	Leukemia	None	None	8.69349
GSE32215	GSM798203	Leukemia	None	None	8.11894
GSE32215	GSM798204	Leukemia	None	None	6.59991
GSE32215	GSM798205	Leukemia	None	None	8.37504
GSE32215	GSM798206	Leukemia	None	None	7.97728
GSE32215	GSM798207	Leukemia	None	None	8.02237
GSE32215	GSM798208	Leukemia	None	None	8.3443
GSE32215	GSM798209	Leukemia	None	None	7.97728
GSE32215	GSM798210	Leukemia	None	None	8.52748
GSE32215	GSM798211	Leukemia	None	None	9.11894
GSE32215	GSM798212	Leukemia	None	None	9.16742
GSE32215	GSM798213	Leukemia	None	None	7.96
GSE32215	GSM798214	Leukemia	None	None	8.45533
GSE32215	GSM798215	Leukemia	None	None	9.35535
GSE32215	GSM798216	Leukemia	None	None	8.57743
GSE32215	GSM798217	Leukemia	None	None	7.58496
GSE32215	GSM798218	Leukemia	None	None	8.14975
GSE32215	GSM798220	Leukemia	None	None	8.19476
GSE32215	GSM798221	Leukemia	None	None	8.36194
GSE32215	GSM798222	Leukemia	None	None	8.0607
GSE32215	GSM798223	Leukemia	None	None	8.73809
GSE32215	GSM798224	Leukemia	None	None	7.7211
GSE32215	GSM798225	Leukemia	None	None	8.69349
GSE32215	GSM798226	Leukemia	None	None	9.12153
GSE32215	GSM798227	Leukemia	None	None	8.89482
GSE32215	GSM798228	Leukemia	None	None	8.03342
GSE32215	GSM798229	Leukemia	None	None	8.31741
GSE32215	GSM798230	Leukemia	None	None	7.79442
GSE32215	GSM798231	Leukemia	None	None	8.86728
GSE32215	GSM798232	Leukemia	None	None	7.94837
GSE32215	GSM798233	Leukemia	None	None	7.70736
GSE32215	GSM798234	Leukemia	None	None	8.69
GSE32215	GSM798235	Leukemia	None	None	7.82018
GSE32215	GSM798236	Leukemia	None	None	8.07682
GSE32215	GSM798237	Leukemia	None	None	7.56986
GSE32215	GSM798238	Leukemia	None	None	7.81378
GSE32215	GSM798239	Leukemia	None	None	9.0954
GSE32215	GSM798240	Leukemia	None	None	7.99435
GSE32215	GSM798241	Leukemia	None	None	8.03342
GSE32215	GSM798242	Leukemia	None	None	8.51175
GSE32215	GSM798243	Leukemia	None	None	8.93958
GSE32215	GSM798244	Leukemia	None	None	7.60733
GSE32215	GSM798245	Leukemia	None	None	8.87958
GSE32215	GSM798246	Leukemia	None	None	8.74483
GSE32215	GSM798247	Leukemia	None	None	9.60918
GSE32215	GSM798248	Leukemia	None	None	9.5157
GSE32215	GSM798249	Leukemia	None	None	8.33092
GSE32215	GSM798250	Leukemia	None	None	9.11114
GSE32215	GSM798251	Leukemia	None	None	9.35094
GSE32215	GSM798252	Leukemia	None	None	9.15735
GSE32215	GSM798255	Leukemia	None	None	7.96578
GSE32215	GSM798256	Leukemia	None	None	7.69349
GSE32215	GSM798257	Leukemia	None	None	9.10066
GSE32215	GSM798258	Leukemia	None	None	9.0634
GSE32215	GSM798259	Leukemia	None	None	8.30834
GSE32215	GSM798260	Leukemia	None	None	9.02237
GSE32215	GSM798262	Leukemia	None	None	9.07948
GSE32215	GSM798263	Leukemia	None	None	7.90689
GSE32215	GSM798264	Leukemia	None	None	8.81698
GSE32215	GSM798265	Leukemia	None	None	8.55842
GSE32215	GSM798266	Leukemia	None	None	8.3966
GSE32215	GSM798267	Leukemia	None	None	8.26209
GSE32215	GSM798269	Leukemia	None	None	7.05528
GSE32215	GSM798270	Leukemia	None	None	8.36632
GSE32215	GSM798271	Leukemia	None	None	7.33985
GSE32215	GSM798272	Leukemia	None	None	8.79442
GSE32215	GSM798273	Leukemia	None	None	8.65464
GSE32215	GSM798274	Leukemia	None	None	8.37504
GSE32215	GSM798275	Leukemia	None	None	7.77479
GSE32215	GSM798276	Leukemia	None	None	8.26679
GSE32215	GSM798277	Leukemia	None	None	8.64386
GSE32215	GSM798278	Leukemia	None	None	8.54689
GSE32215	GSM798279	Leukemia	None	None	9.13186
GSE32215	GSM798280	Leukemia	None	None	8.02237
GSE32215	GSM798281	Leukemia	None	None	8.64386
GSE32215	GSM798282	Leukemia	None	None	8.60733
GSE32215	GSM798283	Leukemia	None	None	7.94837
GSE32215	GSM798284	Leukemia	None	None	9.48784
GSE32215	GSM798285	Leukemia	None	None	8.65105
GSE32215	GSM798286	Leukemia	None	None	8.37504
GSE32215	GSM798287	Leukemia	None	None	9.35315
GSE32215	GSM798288	Leukemia	None	None	8.01681
GSE32215	GSM798289	Leukemia	None	None	8.29921
GSE32215	GSM798290	Leukemia	None	None	7.56986
GSE32215	GSM798291	Leukemia	None	None	7.2854
GSE32215	GSM798292	Leukemia	None	None	8.56605
GSE32215	GSM798293	Leukemia	None	None	6.61471
GSE59307	GSM1434743	Lymphoma	None	None	8.14975
GSE59307	GSM1434744	Lymphoma	None	None	7.70044
GSE59307	GSM1434745	Lymphoma	None	None	8.11894
GSE59307	GSM1434746	Lymphoma	None	None	7.96578
GSE59307	GSM1434747	Lymphoma	None	None	8.16491
GSE59307	GSM1434748	Lymphoma	None	None	7.90087
GSE59307	GSM1434749	Lymphoma	None	None	8.90087
GSE59307	GSM1434750	Lymphoma	None	None	8.30834
GSE59307	GSM1434751	Lymphoma	None	None	8.35315
GSE59307	GSM1434752	Lymphoma	None	None	8.32643
GSE59307	GSM1434753	Lymphoma	None	None	7.62205
GSE59307	GSM1434754	Lymphoma	None	None	7.71425
GSE59307	GSM1434755	Lymphoma	None	None	8.35755
GSE59307	GSM1434756	Lymphoma	None	None	8.02237
GSE17920	GSM447610	Lymphoma	None	None	6.9542
GSE17920	GSM447611	Lymphoma	None	None	7.80735
GSE17920	GSM447612	Lymphoma	None	None	7.94837
GSE17920	GSM447613	Lymphoma	None	None	7.83289
GSE17920	GSM447614	Lymphoma	None	None	7.49185
GSE17920	GSM447615	Lymphoma	None	None	7.64386
GSE17920	GSM447616	Lymphoma	None	None	7.43463
GSE17920	GSM447617	Lymphoma	None	None	7.8009
GSE17920	GSM447618	Lymphoma	None	None	7.27612
GSE17920	GSM447619	Lymphoma	None	None	7.20945
GSE17920	GSM447620	Lymphoma	None	None	7.46761
GSE17920	GSM447621	Lymphoma	None	None	7.12928
GSE17920	GSM447622	Lymphoma	None	None	7.92481
GSE17920	GSM447623	Lymphoma	None	None	7.59246
GSE17920	GSM447624	Lymphoma	None	None	7.78136
GSE17920	GSM447625	Lymphoma	None	None	7.61471
GSE17920	GSM447626	Lymphoma	None	None	7.78136
GSE17920	GSM447627	Lymphoma	None	None	7.98868
GSE17920	GSM447628	Lymphoma	None	None	8.06609
GSE17920	GSM447629	Lymphoma	None	None	8.19476
GSE17920	GSM447630	Lymphoma	None	None	7.84549
GSE17920	GSM447631	Lymphoma	None	None	7.92481
GSE17920	GSM447632	Lymphoma	None	None	7.44294
GSE17920	GSM447633	Lymphoma	None	None	7.64386
GSE17920	GSM447634	Lymphoma	None	None	7.31288
GSE17920	GSM447635	Lymphoma	None	None	7.87036
GSE17920	GSM447636	Lymphoma	None	None	7.46761
GSE17920	GSM447637	Lymphoma	None	None	8.08215
GSE17920	GSM447638	Lymphoma	None	None	7.2854
GSE17920	GSM447639	Lymphoma	None	None	8.29462
GSE17920	GSM447640	Lymphoma	None	None	7.33092
GSE17920	GSM447641	Lymphoma	None	None	7.92481
GSE17920	GSM447642	Lymphoma	None	None	6.93074
GSE17920	GSM447643	Lymphoma	None	None	7.82018
GSE17920	GSM447644	Lymphoma	None	None	7.31288
GSE17920	GSM447645	Lymphoma	None	None	7.53138
GSE17920	GSM447646	Lymphoma	None	None	7.52356
GSE17920	GSM447647	Lymphoma	None	None	8.10852
GSE17920	GSM447648	Lymphoma	None	None	7.32193
GSE17920	GSM447649	Lymphoma	None	None	8.19967
GSE17920	GSM447650	Lymphoma	None	None	7.87036
GSE17920	GSM447651	Lymphoma	None	None	8.10852
GSE17920	GSM447652	Lymphoma	None	None	8
GSE17920	GSM447653	Lymphoma	None	None	8.2854
GSE17920	GSM447654	Lymphoma	None	None	8.29921
GSE17920	GSM447655	Lymphoma	None	None	7.04439
GSE17920	GSM447656	Lymphoma	None	None	7.70736
GSE17920	GSM447657	Lymphoma	None	None	7.70044
GSE17920	GSM447658	Lymphoma	None	None	7.18982
GSE17920	GSM447659	Lymphoma	None	None	7.88264
GSE17920	GSM447660	Lymphoma	None	None	7.27612
GSE17920	GSM447661	Lymphoma	None	None	7.59991
GSE17920	GSM447662	Lymphoma	None	None	7.19967
GSE17920	GSM447663	Lymphoma	None	None	7.34873
GSE17920	GSM447664	Lymphoma	None	None	7.90087
GSE17920	GSM447665	Lymphoma	None	None	6.93074
GSE17920	GSM447666	Lymphoma	None	None	7.97728
GSE17920	GSM447667	Lymphoma	None	None	6.91886
GSE17920	GSM447668	Lymphoma	None	None	7.3837
GSE17920	GSM447669	Lymphoma	None	None	7.44294
GSE17920	GSM447670	Lymphoma	None	None	7.60733
GSE17920	GSM447671	Lymphoma	None	None	7.79442
GSE17920	GSM447672	Lymphoma	None	None	7.06609
GSE17920	GSM447673	Lymphoma	None	None	7.99435
GSE17920	GSM447674	Lymphoma	None	None	7.60733
GSE17920	GSM447675	Lymphoma	None	None	8.01681
GSE17920	GSM447676	Lymphoma	None	None	8.00562
GSE17920	GSM447677	Lymphoma	None	None	7.29462
GSE17920	GSM447678	Lymphoma	None	None	7.98868
GSE17920	GSM447679	Lymphoma	None	None	7.8392
GSE17920	GSM447680	Lymphoma	None	None	7.35755
GSE17920	GSM447681	Lymphoma	None	None	6.75489
GSE17920	GSM447682	Lymphoma	None	None	7.62205
GSE17920	GSM447683	Lymphoma	None	None	6.9542
GSE17920	GSM447684	Lymphoma	None	None	6.85798
GSE17920	GSM447685	Lymphoma	None	None	7.40088
GSE17920	GSM447686	Lymphoma	None	None	7.12928
GSE17920	GSM447687	Lymphoma	None	None	8.12412
GSE17920	GSM447688	Lymphoma	None	None	8.33092
GSE17920	GSM447689	Lymphoma	None	None	7.52356
GSE17920	GSM447690	Lymphoma	None	None	8.14975
GSE17920	GSM447691	Lymphoma	None	None	7.74147
GSE17920	GSM447692	Lymphoma	None	None	7.76818
GSE17920	GSM447693	Lymphoma	None	None	7.73471
GSE17920	GSM447694	Lymphoma	None	None	7.65821
GSE17920	GSM447695	Lymphoma	None	None	8.18488
GSE17920	GSM447696	Lymphoma	None	None	7.94251
GSE17920	GSM447697	Lymphoma	None	None	7.93074
GSE17920	GSM447698	Lymphoma	None	None	7.85175
GSE17920	GSM447699	Lymphoma	None	None	7.83289
GSE17920	GSM447700	Lymphoma	None	None	8.15987
GSE17920	GSM447701	Lymphoma	None	None	8.47573
GSE17920	GSM447702	Lymphoma	None	None	7.05528
GSE17920	GSM447703	Lymphoma	None	None	7.48382
GSE17920	GSM447704	Lymphoma	None	None	8.15482
GSE17920	GSM447705	Lymphoma	None	None	7.63662
GSE17920	GSM447706	Lymphoma	None	None	7.88874
GSE17920	GSM447707	Lymphoma	None	None	7.71425
GSE17920	GSM447708	Lymphoma	None	None	7.30378
GSE17920	GSM447709	Lymphoma	None	None	7.41785
GSE17920	GSM447710	Lymphoma	None	None	7.84549
GSE17920	GSM447711	Lymphoma	None	None	7.49985
GSE17920	GSM447712	Lymphoma	None	None	8.01681
GSE17920	GSM447713	Lymphoma	None	None	7.76155
GSE17920	GSM447714	Lymphoma	None	None	7.42626
GSE17920	GSM447715	Lymphoma	None	None	7.45121
GSE17920	GSM447716	Lymphoma	None	None	7.67948
GSE17920	GSM447717	Lymphoma	None	None	7.57743
GSE17920	GSM447718	Lymphoma	None	None	7.14975
GSE17920	GSM447719	Lymphoma	None	None	7.52356
GSE17920	GSM447720	Lymphoma	None	None	7.62205
GSE17920	GSM447721	Lymphoma	None	None	7.2854
GSE17920	GSM447722	Lymphoma	None	None	7.82018
GSE17920	GSM447723	Lymphoma	None	None	7.70044
GSE17920	GSM447724	Lymphoma	None	None	7.47573
GSE17920	GSM447725	Lymphoma	None	None	7.60733
GSE17920	GSM447726	Lymphoma	None	None	7.7211
GSE17920	GSM447727	Lymphoma	None	None	7.43463
GSE17920	GSM447728	Lymphoma	None	None	7.36632
GSE17920	GSM447729	Lymphoma	None	None	7.31288
GSE17920	GSM447730	Lymphoma	None	None	7.10852
GSE17920	GSM447731	Lymphoma	None	None	7.82018
GSE17920	GSM447732	Lymphoma	None	None	8.09803
GSE17920	GSM447733	Lymphoma	None	None	7.84549
GSE17920	GSM447734	Lymphoma	None	None	7.71425
GSE17920	GSM447735	Lymphoma	None	None	7.84549
GSE17920	GSM447736	Lymphoma	None	None	7.91289
GSE17920	GSM447737	Lymphoma	None	None	7.11894
GSE17920	GSM447738	Lymphoma	None	None	7.9542
GSE17920	GSM447739	Lymphoma	None	None	7.63662
GSE26878	GSM661397	Leukemia	None	None	8.75822
GSE26878	GSM661399	Leukemia	None	None	9.63844
GSE14924	GSM372701	Leukemia	None	None	8.21432
GSE14924	GSM372702	Leukemia	None	None	8.224
GSE14924	GSM372703	Leukemia	None	None	8.04439
GSE14924	GSM372704	Leukemia	None	None	7.88874
GSE14924	GSM372705	Leukemia	None	None	8.13955
GSE14924	GSM372706	Leukemia	None	None	7.82655
GSE14924	GSM372707	Leukemia	None	None	7.87652
GSE14924	GSM372708	Leukemia	None	None	8.27612
GSE14924	GSM372709	Leukemia	None	None	7.97728
GSE14924	GSM372710	Leukemia	None	None	8.34873
GSE14924	GSM372711	Leukemia	None	None	8.18982
GSE14924	GSM372712	Leukemia	None	None	8.35315
GSE14924	GSM372713	Leukemia	None	None	8.07682
GSE14924	GSM372714	Leukemia	None	None	7.90087
GSE14924	GSM372715	Leukemia	None	None	8.35315
GSE14924	GSM372716	Leukemia	None	None	8.12928
GSE14924	GSM372717	Leukemia	None	None	7.85175
GSE14924	GSM372718	Leukemia	None	None	8.21432
GSE14924	GSM372719	Leukemia	None	None	8.08746
GSE14924	GSM372720	Leukemia	None	None	8.15482
GSE14924	GSM372721	Leukemia	None	None	7.90087
GSE14924	GSM372722	Leukemia	None	None	8.07146
GSE14924	GSM372723	Leukemia	None	None	8.37504
GSE14924	GSM372724	Leukemia	None	None	8.29462
GSE14924	GSM372725	Leukemia	None	None	8.15987
GSE14924	GSM372726	Leukemia	None	None	8.18982
GSE14924	GSM372727	Leukemia	None	None	8.02237
GSE14924	GSM372728	Leukemia	None	None	8.18488
GSE14924	GSM372729	Leukemia	None	None	8.49985
GSE14924	GSM372730	Leukemia	None	None	8.14975
GSE14924	GSM372731	Leukemia	None	None	7.71425
GSE14924	GSM372732	Leukemia	None	None	8.35315
GSE14924	GSM372733	Leukemia	None	None	8.65464
GSE14924	GSM372734	Leukemia	None	None	7.80735
GSE14924	GSM372735	Leukemia	None	None	7.8009
GSE14924	GSM372736	Leukemia	None	None	8.21917
GSE14924	GSM372737	Leukemia	None	None	8.26679
GSE14924	GSM372738	Leukemia	None	None	8.34873
GSE14924	GSM372739	Leukemia	None	None	8.37069
GSE14924	GSM372740	Leukemia	None	None	8.00562
GSE14924	GSM372741	Leukemia	None	None	7.98299
GSE58565	GSM1414207	Leukemia	None	None	7.30378
GSE58565	GSM1414208	Leukemia	None	None	7.49185
GSE58565	GSM1414209	Leukemia	None	None	9.01123
GSE58565	GSM1414210	Leukemia	None	None	6.08746
GSE58565	GSM1414211	Leukemia	None	None	7.62205
GSE58565	GSM1414212	Leukemia	None	None	7.50779
GSE58565	GSM1414213	Leukemia	None	None	8.41785
GSE58565	GSM1414214	Leukemia	None	None	8.30378
GSE58565	GSM1414215	Leukemia	None	None	7.82655
GSE58565	GSM1414216	Leukemia	None	None	7.19967
GSE58565	GSM1414217	Leukemia	None	None	7.45943
GSE58565	GSM1414218	Leukemia	None	None	8.8857
GSE58565	GSM1414219	Leukemia	None	None	6.30378
GSE58565	GSM1414220	Leukemia	None	None	8.21917
GSE58565	GSM1414221	Leukemia	None	None	7.56986
GSE58565	GSM1414222	Leukemia	None	None	8.89178
GSE58565	GSM1414223	Leukemia	None	None	8.59246
GSE15061	GSM376575	Leukemia	None	None	6.04439
GSE15061	GSM376576	Leukemia	None	None	8.42626
GSE15061	GSM376577	Leukemia	None	None	8.49985
GSE15061	GSM376578	Leukemia	None	None	8.03342
GSE15061	GSM376579	Leukemia	None	None	8.32643
GSE15061	GSM376580	Leukemia	None	None	6.82018
GSE15061	GSM376581	Leukemia	None	None	9.0634
GSE15061	GSM376582	Leukemia	None	None	9.09803
GSE15061	GSM376583	Leukemia	None	None	8.32193
GSE15061	GSM376584	Leukemia	None	None	7.98299
GSE15061	GSM376585	Leukemia	None	None	8.8009
GSE15061	GSM376586	Leukemia	None	None	6.82018
GSE15061	GSM376587	Leukemia	None	None	7.7879
GSE15061	GSM376588	Leukemia	None	None	8.12412
GSE15061	GSM376589	Leukemia	None	None	8.5812
GSE15061	GSM376590	Leukemia	None	None	8.55842
GSE15061	GSM376591	Leukemia	None	None	7.43463
GSE15061	GSM376592	Leukemia	None	None	6.42626
GSE15061	GSM376593	Leukemia	None	None	8.35315
GSE15061	GSM376594	Leukemia	None	None	8.27146
GSE15061	GSM376595	Leukemia	None	None	8.59246
GSE15061	GSM376596	Leukemia	None	None	7.58496
GSE15061	GSM376597	Leukemia	None	None	9.58496
GSE15061	GSM376598	Leukemia	None	None	8.20457
GSE15061	GSM376599	Leukemia	None	None	7.56224
GSE15061	GSM376600	Leukemia	None	None	7.65105
GSE15061	GSM376601	Leukemia	None	None	9.18982
GSE15061	GSM376602	Leukemia	None	None	8.37938
GSE15061	GSM376603	Leukemia	None	None	8.84862
GSE15061	GSM376604	Leukemia	None	None	7.85798
GSE15061	GSM376605	Leukemia	None	None	9.05257
GSE15061	GSM376606	Leukemia	None	None	7.40088
GSE15061	GSM376607	Leukemia	None	None	8.50383
GSE15061	GSM376608	Leukemia	None	None	8.94251
GSE15061	GSM376609	Leukemia	None	None	8.11894
GSE15061	GSM376610	Leukemia	None	None	8.78463
GSE15061	GSM376611	Leukemia	None	None	8.64386
GSE15061	GSM376612	Leukemia	None	None	9.16491
GSE15061	GSM376613	Leukemia	None	None	7.06609
GSE15061	GSM376614	Leukemia	None	None	8.59246
GSE15061	GSM376615	Leukemia	None	None	8.28077
GSE15061	GSM376616	Leukemia	None	None	8.01681
GSE15061	GSM376617	Leukemia	None	None	8.28077
GSE15061	GSM376618	Leukemia	None	None	7.76155
GSE15061	GSM376619	Leukemia	None	None	7.12928
GSE15061	GSM376620	Leukemia	None	None	8.79442
GSE15061	GSM376621	Leukemia	None	None	7.59991
GSE15061	GSM376622	Leukemia	None	None	8.9571
GSE15061	GSM376623	Leukemia	None	None	8.70044
GSE15061	GSM376624	Leukemia	None	None	9.23122
GSE15061	GSM376625	Leukemia	None	None	9.75656
GSE15061	GSM376626	Leukemia	None	None	7.53138
GSE15061	GSM376627	Leukemia	None	None	8.44708
GSE15061	GSM376628	Leukemia	None	None	8.70044
GSE15061	GSM376629	Leukemia	None	None	7.56986
GSE15061	GSM376630	Leukemia	None	None	7.60733
GSE15061	GSM376631	Leukemia	None	None	7.6865
GSE15061	GSM376632	Leukemia	None	None	8.02791
GSE15061	GSM376633	Leukemia	None	None	7.29462
GSE15061	GSM376634	Leukemia	None	None	7
GSE15061	GSM376635	Leukemia	None	None	6.59991
GSE15061	GSM376636	Leukemia	None	None	8.19476
GSE15061	GSM376637	Leukemia	None	None	7.3837
GSE15061	GSM376638	Leukemia	None	None	9.15735
GSE15061	GSM376639	Leukemia	None	None	7.86419
GSE15061	GSM376640	Leukemia	None	None	8.76155
GSE15061	GSM376641	Leukemia	None	None	8.16993
GSE15061	GSM376642	Leukemia	None	None	7.8392
GSE15061	GSM376643	Leukemia	None	None	6.65821
GSE15061	GSM376644	Leukemia	None	None	8.52356
GSE15061	GSM376645	Leukemia	None	None	8.10852
GSE15061	GSM376646	Leukemia	None	None	8.83289
GSE15061	GSM376647	Leukemia	None	None	8.98014
GSE15061	GSM376648	Leukemia	None	None	9.07682
GSE15061	GSM376649	Leukemia	None	None	8.41785
GSE15061	GSM376650	Leukemia	None	None	7.97728
GSE15061	GSM376651	Leukemia	None	None	8.78136
GSE15061	GSM376652	Leukemia	None	None	8.89482
GSE15061	GSM376653	Leukemia	None	None	8.34873
GSE15061	GSM376654	Leukemia	None	None	8.57743
GSE15061	GSM376655	Leukemia	None	None	8.26209
GSE15061	GSM376656	Leukemia	None	None	9.73978
GSE15061	GSM376657	Leukemia	None	None	8.22882
GSE15061	GSM376658	Leukemia	None	None	7.47573
GSE15061	GSM376659	Leukemia	None	None	8.09803
GSE15061	GSM376660	Leukemia	None	None	7.16993
GSE15061	GSM376661	Leukemia	None	None	8.69697
GSE15061	GSM376662	Leukemia	None	None	8.15987
GSE15061	GSM376663	Leukemia	None	None	7.50779
GSE15061	GSM376664	Leukemia	None	None	8.59619
GSE15061	GSM376665	Leukemia	None	None	7.8009
GSE15061	GSM376666	Leukemia	None	None	7.83289
GSE15061	GSM376667	Leukemia	None	None	7.56224
GSE15061	GSM376668	Leukemia	None	None	9.42206
GSE15061	GSM376669	Leukemia	None	None	8.40514
GSE15061	GSM376670	Leukemia	None	None	7.60733
GSE15061	GSM376671	Leukemia	None	None	8.91886
GSE15061	GSM376672	Leukemia	None	None	8.5157
GSE15061	GSM376673	Leukemia	None	None	7.15987
GSE15061	GSM376674	Leukemia	None	None	9.44294
GSE15061	GSM376675	Leukemia	None	None	7.71425
GSE15061	GSM376676	Leukemia	None	None	8.49185
GSE15061	GSM376677	Leukemia	None	None	8.73471
GSE15061	GSM376678	Leukemia	None	None	9.22882
GSE15061	GSM376679	Leukemia	None	None	8.59991
GSE15061	GSM376680	Leukemia	None	None	9.66
GSE15061	GSM376681	Leukemia	None	None	8.81698
GSE15061	GSM376682	Leukemia	None	None	9.32418
GSE15061	GSM376683	Leukemia	None	None	8.79442
GSE15061	GSM376684	Leukemia	None	None	8.37504
GSE15061	GSM376685	Leukemia	None	None	8.51964
GSE15061	GSM376686	Leukemia	None	None	9.13955
GSE15061	GSM376687	Leukemia	None	None	9.76321
GSE15061	GSM376688	Leukemia	None	None	8.18488
GSE15061	GSM376689	Leukemia	None	None	8
GSE15061	GSM376690	Leukemia	None	None	9.31967
GSE15061	GSM376691	Leukemia	None	None	6.71425
GSE15061	GSM376692	Leukemia	None	None	8.84235
GSE15061	GSM376693	Leukemia	None	None	9.47776
GSE15061	GSM376694	Leukemia	None	None	8.31288
GSE15061	GSM376695	Leukemia	None	None	8.07146
GSE15061	GSM376696	Leukemia	None	None	8.49586
GSE15061	GSM376697	Leukemia	None	None	8.57743
GSE15061	GSM376698	Leukemia	None	None	9.27146
GSE15061	GSM376932	Leukemia	None	None	8.32643
GSE15061	GSM376933	Leukemia	None	None	9.11114
GSE15061	GSM376934	Leukemia	None	None	8.41363
GSE37642	GSM924440	Leukemia	None	None	7.33092
GSE37642	GSM924441	Leukemia	None	None	8.13443
GSE37642	GSM924442	Leukemia	None	None	7.88264
GSE37642	GSM924443	Leukemia	None	None	8.87958
GSE37642	GSM924444	Leukemia	None	None	9.0954
GSE37642	GSM924445	Leukemia	None	None	8.35315
GSE37642	GSM924446	Leukemia	None	None	8.11374
GSE37642	GSM924447	Leukemia	None	None	7.15987
GSE37642	GSM924448	Leukemia	None	None	7.61471
GSE37642	GSM924449	Leukemia	None	None	7.88874
GSE37642	GSM924450	Leukemia	None	None	8.78463
GSE37642	GSM924451	Leukemia	None	None	7.52356
GSE37642	GSM924452	Leukemia	None	None	7.46761
GSE37642	GSM924453	Leukemia	None	None	8.85175
GSE37642	GSM924454	Leukemia	None	None	9.10329
GSE37642	GSM924455	Leukemia	None	None	8.70736
GSE37642	GSM924456	Leukemia	None	None	8.98299
GSE37642	GSM924457	Leukemia	None	None	9.22641
GSE37642	GSM924458	Leukemia	None	None	8.59991
GSE37642	GSM924459	Leukemia	None	None	8.04985
GSE37642	GSM924460	Leukemia	None	None	9.17493
GSE37642	GSM924461	Leukemia	None	None	7.63662
GSE37642	GSM924462	Leukemia	None	None	9.15987
GSE37642	GSM924463	Leukemia	None	None	7.57743
GSE37642	GSM924464	Leukemia	None	None	8.44708
GSE37642	GSM924465	Leukemia	None	None	7.2384
GSE37642	GSM924466	Leukemia	None	None	8.6865
GSE37642	GSM924467	Leukemia	None	None	8.46761
GSE37642	GSM924468	Leukemia	None	None	9.3015
GSE37642	GSM924469	Leukemia	None	None	6.91886
GSE37642	GSM924470	Leukemia	None	None	8.77808
GSE37642	GSM924471	Leukemia	None	None	8.33539
GSE37642	GSM924472	Leukemia	None	None	9.39874
[truncated: 3,012 more rows]

## Sheet: Supplementary spreadsheet 2
POSITIVELY AND NEGATIVELY CORRELATED GENES WITH SKP2
POSITIVELY correlated genes with SKP2			NEGATIVELY correlated genes with SKP2
Gene Symbol	PearsonCC		Genes	PearsonCC
POLR2D	0.79		RNASEK	-0.51
RBBP4	0.78		PFDN5	-0.46
MCM3	0.77		TMSB10	-0.45
RQCD1	0.76		CST3	-0.43
PALB2	0.76		HIGD2A	-0.42
URB2	0.76		GABARAP	-0.42
SEPHS1	0.75		TYROBP	-0.42
TTI1	0.74		ATP5E	-0.41
SRSF1	0.74		TOMM7	-0.39
PDCD11	0.74		EIF1	-0.38
CHAMP1	0.74		TMSL3	-0.38
HSPA14	0.74		RPL36AL	-0.38
ANAPC1	0.72		FCER1G	-0.38
TTF2	0.72		FTL	-0.38
WDR5	0.72		CDKN2D	-0.38
MTHFD1	0.72		AIF1	-0.38
MSH2	0.72		VAMP2	-0.38
IPO9	0.71		SAT2	-0.37
CYB5RL	0.71		CFP	-0.37
CSTF1	0.71		LST1	-0.37
MCFD2	0.71		PLAUR	-0.37
SCFD2	0.71		PILRA	-0.37
C1orf112	0.71		C17orf91	-0.36
WDR4	0.71		GABARAPL1	-0.36
WHSC1	0.7		SERPINA1	-0.36
MSH6	0.7		C1orf162	-0.36
WDHD1	0.7		TIMP1	-0.35
NUP188	0.7		JAZF1	-0.35
MIEF1	0.7		EMP3	-0.35
PRPF4	0.7		B2M	-0.34
NEMP1	0.7		TREM1	-0.34
DDX55	0.7		LILRB3	-0.34
RBM12	0.7		ANXA5	-0.34
NDC1	0.7		LGALS3	-0.34
MCM2	0.7		SLC15A3	-0.34
PRDM10	0.7		TYMP	-0.34
EXOSC2	0.7		CD63	-0.34
CSTF2	0.7		AOAH	-0.34
CAD	0.7		FTH1	-0.34
UBR7	0.7		OST4	-0.33
SF3B3	0.7		TOM1	-0.33
EARS2	0.69		CSTA	-0.33
MCM4	0.69		SYF2	-0.33
POLR1B	0.69		POU2F2	-0.33
DTL	0.69		GLRX	-0.33
LAS1L	0.69		S100A4	-0.33
ZC3H7B	0.69		METRNL	-0.33
RFC5	0.69		LY96	-0.33
GINS3	0.69		CD68	-0.33
SUPT16H	0.69		NDUFB1	-0.33
CRKL	0.69		STX11	-0.33
RAD54L	0.69		IFI30	-0.33
PA2G4	0.69		C17orf61	-0.33
WDR43	0.69		BRI3	-0.33
ACTL6A	0.68		NPC2	-0.33
POP1	0.68		RPL38	-0.32
GLE1	0.68		CD86	-0.32
FIGNL1	0.68		C18orf32	-0.32
ADNP	0.68		GNG5	-0.32
NCOA5	0.68		BTG1	-0.32
POLR1A	0.68		S100A11	-0.32
EP400	0.68		ADAP2	-0.32
ABCE1	0.68		NFKBIA	-0.32
CCP110	0.68		LRRC25	-0.32
SSRP1	0.68		C3orf10	-0.32
THRAP3	0.68		STK17B	-0.32
ALDH18A1	0.68		TICAM2	-0.32
DHX33	0.68		ARPC3	-0.32
ERI2	0.68		SMARCD3	-0.31
WDR3	0.68		FCGR2A	-0.31
PARP1	0.68		SAT1	-0.31
MCM6	0.68		SIGLEC7	-0.31
MCM8	0.68		CYBB	-0.31
NCAPD3	0.68		FGR	-0.31
INTS7	0.68		C19orf43	-0.31
HN1L	0.67		FCN1	-0.31
PPP1R8	0.67		CTSZ	-0.31
BMS1	0.67		IER5	-0.3
RRP1B	0.67		DOK2	-0.3
FAM168B	0.67		NFAM1	-0.3
ACAD9	0.67		PTAFR	-0.3
HNRNPF	0.67		RPS28	-0.3
ODF2	0.67		SECTM1	-0.3
DSN1	0.67		RP9P	-0.3
VPRBP	0.67		MNDA	-0.3
RAD1	0.67		RNF166	-0.3
HADH	0.67		COMMD6	-0.3
SCLY	0.67		FYB	-0.3
ZNF263	0.67		LILRA5	-0.3
CSNK2A1	0.67		BCL2A1	-0.3
ANAPC5	0.67		NAMPT	-0.3
NUP155	0.67		C2	-0.3
XRCC5	0.66		SRA1	-0.3
RP11-831F12.3	0.66		S100A6	-0.3
UBA2	0.66		COTL1	-0.3
SYNCRIP	0.66
CIRH1A	0.66
TDP1	0.66
DNAJA3	0.66
TIMM8A	0.66
